# Supplementary material for: Assessment of Targeted and Non-Targeted Responses in Cells Deficient in ATM Function following Exposure to Low and High Dose X-Rays
Source: PLoS One. 2014 Mar 28;9(3):e93211. doi: 10.1371/journal.pone.0093211 (PMC3969311; doi:10.1371/journal.pone.0093211)
Supplement: Table S1 — Supporting data on chromosomal aberration results. (XLSX) [file pone.0093211.s001.xlsx]

## Sheet: Sheet1
IRRADIATION DOSE	POST-IRRADIATION TIME	CELL LINE	BYSTANDER OR IRRADIATED CELLS	NR OF ABERRATIONS PER CELL	ACENTRIC FRAGMENTS	DICENTRIC WITH FRAGMENT	DICENTRIC W/O FRAGMENT	CENTRIC RING	ACENTRIC RING	MARKER CHROMOSOME	CHROMATID BREAK	CHROMATID EXCHANGE
0 Gy	25 h	WT	Directly irradiated	0	99	100	100	100	100	100	99	100
0 Gy	25 h	WT	Directly irradiated	1	1	0	0	0	0	0	1	0
0 Gy	25 h	WT	Directly irradiated	2	0	0	0	0	0	0	0	0
0 Gy	25 h	WT	Directly irradiated	3	0	0	0	0	0	0	0	0
0 Gy	25 h	WT	Directly irradiated	4	0	0	0	0	0	0	0	0
0 Gy	25 h	WT	Directly irradiated	5	0	0	0	0	0	0	0	0
0.01 Gy	44 h	WT	Bystander cells	0	99	99	100	100	100	99	100	100
0.01 Gy	44 h	WT	Bystander cells	1	1	1	0	0	0	1	0	0
0.01 Gy	44 h	WT	Bystander cells	2	0	0	0	0	0	0	0	0
0.01 Gy	44 h	WT	Bystander cells	3	0	0	0	0	0	0	0	0
0.01 Gy	44 h	WT	Bystander cells	4	0	0	0	0	0	0	0	0
0.01 Gy	44 h	WT	Bystander cells	5	0	0	0	0	0	0	0	0
0 Gy	44 h	WT	Directly irradiated	0	99	99	100	100	100	100	97	100
0 Gy	44 h	WT	Directly irradiated	1	1	1	0	0	0	0	3	0
0 Gy	44 h	WT	Directly irradiated	2	0	0	0	0	0	0	0	0
0 Gy	44 h	WT	Directly irradiated	3	0	0	0	0	0	0	0	0
0 Gy	44 h	WT	Directly irradiated	4	0	0	0	0	0	0	0	0
0 Gy	44 h	WT	Directly irradiated	5	0	0	0	0	0	0	0	0
0.1 Gy	44 h	WT	Bystander cells	0	99	100	100	100	100	100	93	100
0.1 Gy	44 h	WT	Bystander cells	1	1	0	0	0	0	0	6	0
0.1 Gy	44 h	WT	Bystander cells	2	0	0	0	0	0	0	1	0
0.1 Gy	44 h	WT	Bystander cells	3	0	0	0	0	0	0	0	0
0.1 Gy	44 h	WT	Bystander cells	4	0	0	0	0	0	0	0	0
0.1 Gy	44 h	WT	Bystander cells	5	0	0	0	0	0	0	0	0
0.1 Gy	25 h	WT	Directly irradiated	0	100	100	100	99	100	100	96	100
0.1 Gy	25 h	WT	Directly irradiated	1	0	0	0	1	0	0	4	0
0.1 Gy	25 h	WT	Directly irradiated	2	0	0	0	0	0	0	0	0
0.1 Gy	25 h	WT	Directly irradiated	3	0	0	0	0	0	0	0	0
0.1 Gy	25 h	WT	Directly irradiated	4	0	0	0	0	0	0	0	0
0.1 Gy	25 h	WT	Directly irradiated	5	0	0	0	0	0	0	0	0
0.01 Gy	25 h	WT	Bystander cells	0	100	100	100	100	100	99	96	100
0.01 Gy	25 h	WT	Bystander cells	1	0	0	0	0	0	1	4	0
0.01 Gy	25 h	WT	Bystander cells	2	0	0	0	0	0	0	0	0
0.01 Gy	25 h	WT	Bystander cells	3	0	0	0	0	0	0	0	0
0.01 Gy	25 h	WT	Bystander cells	4	0	0	0	0	0	0	0	0
0.01 Gy	25 h	WT	Bystander cells	5	0	0	0	0	0	0	0	0
1 Gy	25 h	WT	Bystander cells	0	100	99	100	100	100	99	94	100
1 Gy	25 h	WT	Bystander cells	1	0	1	0	0	0	1	6	0
1 Gy	25 h	WT	Bystander cells	2	0	0	0	0	0	0	0	0
1 Gy	25 h	WT	Bystander cells	3	0	0	0	0	0	0	0	0
1 Gy	25 h	WT	Bystander cells	4	0	0	0	0	0	0	0	0
1 Gy	25 h	WT	Bystander cells	5	0	0	0	0	0	0	0	0
0.01 Gy	25 h	WT	Directly irradiated	0	99	100	100	100	100	100	100	100
0.01 Gy	25 h	WT	Directly irradiated	1	1	0	0	0	0	0	0	0
0.01 Gy	25 h	WT	Directly irradiated	2	0	0	0	0	0	0	0	0
0.01 Gy	25 h	WT	Directly irradiated	3	0	0	0	0	0	0	0	0
0.01 Gy	25 h	WT	Directly irradiated	4	0	0	0	0	0	0	0	0
0.01 Gy	25 h	WT	Directly irradiated	5	0	0	0	0	0	0	0	0
0.01 Gy	44 h	WT	Directly irradiated	0	100	100	100	100	100	99	95	100
0.01 Gy	44 h	WT	Directly irradiated	1	0	0	0	0	0	1	5	0
0.01 Gy	44 h	WT	Directly irradiated	2	0	0	0	0	0	0	0	0
0.01 Gy	44 h	WT	Directly irradiated	3	0	0	0	0	0	0	0	0
0.01 Gy	44 h	WT	Directly irradiated	4	0	0	0	0	0	0	0	0
0.01 Gy	44 h	WT	Directly irradiated	5	0	0	0	0	0	0	0	0
1 Gy	25 h	WT	Directly irradiated	0	97	94	99	98	100	95	96	98
1 Gy	25 h	WT	Directly irradiated	1	3	5	1	2	0	3	4	2
1 Gy	25 h	WT	Directly irradiated	2	0	1	0	0	0	2	0	0
1 Gy	25 h	WT	Directly irradiated	3	0	0	0	0	0	0	0	0
1 Gy	25 h	WT	Directly irradiated	4	0	0	0	0	0	0	0	0
1 Gy	25 h	WT	Directly irradiated	5	0	0	0	0	0	0	0	0
0.1 Gy	44 h	WT	Directly irradiated	0	100	100	100	100	100	99	98	100
0.1 Gy	44 h	WT	Directly irradiated	1	0	0	0	0	0	1	2	0
0.1 Gy	44 h	WT	Directly irradiated	2	0	0	0	0	0	0	0	0
0.1 Gy	44 h	WT	Directly irradiated	3	0	0	0	0	0	0	0	0
0.1 Gy	44 h	WT	Directly irradiated	4	0	0	0	0	0	0	0	0
0.1 Gy	44 h	WT	Directly irradiated	5	0	0	0	0	0	0	0	0
1 Gy	44 h	WT	Directly irradiated	0	100	99	100	100	100	100	97	100
1 Gy	44 h	WT	Directly irradiated	1	0	1	0	0	0	0	3	0
1 Gy	44 h	WT	Directly irradiated	2	0	0	0	0	0	0	0	0
1 Gy	44 h	WT	Directly irradiated	3	0	0	0	0	0	0	0	0
1 Gy	44 h	WT	Directly irradiated	4	0	0	0	0	0	0	0	0
1 Gy	44 h	WT	Directly irradiated	5	0	0	0	0	0	0	0	0
1 Gy	44 h	WT	Bystander cells	0	99	99	100	100	100	99	99	100
1 Gy	44 h	WT	Bystander cells	1	1	1	0	0	0	1	1	0
1 Gy	44 h	WT	Bystander cells	2	0	0	0	0	0	0	0	0
1 Gy	44 h	WT	Bystander cells	3	0	0	0	0	0	0	0	0
1 Gy	44 h	WT	Bystander cells	4	0	0	0	0	0	0	0	0
1 Gy	44 h	WT	Bystander cells	5	0	0	0	0	0	0	0	0
0 Gy	44 h	WT	Bystander cells	0	100	100	100	100	100	99	94	100
0 Gy	44 h	WT	Bystander cells	1	0	0	0	0	0	1	6	0
0 Gy	44 h	WT	Bystander cells	2	0	0	0	0	0	0	0	0
0 Gy	44 h	WT	Bystander cells	3	0	0	0	0	0	0	0	0
0 Gy	44 h	WT	Bystander cells	4	0	0	0	0	0	0	0	0
0 Gy	44 h	WT	Bystander cells	5	0	0	0	0	0	0	0	0
0 Gy	25 h	WT	Bystander cells	0	100	100	100	100	100	100	98	100
0 Gy	25 h	WT	Bystander cells	1	0	0	0	0	0	0	2	0
0 Gy	25 h	WT	Bystander cells	2	0	0	0	0	0	0	0	0
0 Gy	25 h	WT	Bystander cells	3	0	0	0	0	0	0	0	0
0 Gy	25 h	WT	Bystander cells	4	0	0	0	0	0	0	0	0
0 Gy	25 h	WT	Bystander cells	5	0	0	0	0	0	0	0	0
0.1 Gy	25 h	WT	Bystander cells	0	100	100	100	100	100	99	97	100
0.1 Gy	25 h	WT	Bystander cells	1	0	0	0	0	0	1	3	0
0.1 Gy	25 h	WT	Bystander cells	2	0	0	0	0	0	0	0	0
0.1 Gy	25 h	WT	Bystander cells	3	0	0	0	0	0	0	0	0
0.1 Gy	25 h	WT	Bystander cells	4	0	0	0	0	0	0	0	0
0.1 Gy	25 h	WT	Bystander cells	5	0	0	0	0	0	0	0	0
1 Gy	25 h	WT	Bystander cells	0	100	100	100	100	100	100	100	100
1 Gy	25 h	WT	Bystander cells	1	0	0	0	0	0	0	0	0
1 Gy	25 h	WT	Bystander cells	2	0	0	0	0	0	0	0	0
1 Gy	25 h	WT	Bystander cells	3	0	0	0	0	0	0	0	0
1 Gy	25 h	WT	Bystander cells	4	0	0	0	0	0	0	0	0
1 Gy	25 h	WT	Bystander cells	5	0	0	0	0	0	0	0	0
0 Gy	44 h	WT	Bystander cells	0	99	100	100	100	100	100	100	100
0 Gy	44 h	WT	Bystander cells	1	1	0	0	0	0	0	0	0
0 Gy	44 h	WT	Bystander cells	2	0	0	0	0	0	0	0	0
0 Gy	44 h	WT	Bystander cells	3	0	0	0	0	0	0	0	0
0 Gy	44 h	WT	Bystander cells	4	0	0	0	0	0	0	0	0
0 Gy	44 h	WT	Bystander cells	5	0	0	0	0	0	0	0	0
0 Gy	25 h	WT	Bystander cells	0	100	100	99	100	100	100	98	100
0 Gy	25 h	WT	Bystander cells	1	0	0	1	0	0	0	2	0
0 Gy	25 h	WT	Bystander cells	2	0	0	0	0	0	0	0	0
0 Gy	25 h	WT	Bystander cells	3	0	0	0	0	0	0	0	0
0 Gy	25 h	WT	Bystander cells	4	0	0	0	0	0	0	0	0
0 Gy	25 h	WT	Bystander cells	5	0	0	0	0	0	0	0	0
0 Gy	25 h	WT	Directly irradiated	0	98	100	100	100	100	100	100	100
0 Gy	25 h	WT	Directly irradiated	1	2	0	0	0	0	0	0	0
0 Gy	25 h	WT	Directly irradiated	2	0	0	0	0	0	0	0	0
0 Gy	25 h	WT	Directly irradiated	3	0	0	0	0	0	0	0	0
0 Gy	25 h	WT	Directly irradiated	4	0	0	0	0	0	0	0	0
0 Gy	25 h	WT	Directly irradiated	5	0	0	0	0	0	0	0	0
0.1 Gy	44 h	WT	Bystander cells	0	100	100	100	100	100	100	99	100
0.1 Gy	44 h	WT	Bystander cells	1	0	0	0	0	0	0	1	0
0.1 Gy	44 h	WT	Bystander cells	2	0	0	0	0	0	0	0	0
0.1 Gy	44 h	WT	Bystander cells	3	0	0	0	0	0	0	0	0
0.1 Gy	44 h	WT	Bystander cells	4	0	0	0	0	0	0	0	0
0.1 Gy	44 h	WT	Bystander cells	5	0	0	0	0	0	0	0	0
0.01 Gy	44 h	WT	Directly irradiated	0	100	99	99	100	100	100	97	100
0.01 Gy	44 h	WT	Directly irradiated	1	0	1	1	0	0	0	2	0
0.01 Gy	44 h	WT	Directly irradiated	2	0	0	0	0	0	0	1	0
0.01 Gy	44 h	WT	Directly irradiated	3	0	0	0	0	0	0	0	0
0.01 Gy	44 h	WT	Directly irradiated	4	0	0	0	0	0	0	0	0
0.01 Gy	44 h	WT	Directly irradiated	5	0	0	0	0	0	0	0	0
0.01 Gy	25 h	WT	Directly irradiated	0	98	100	100	100	100	100	95	100
0.01 Gy	25 h	WT	Directly irradiated	1	2	0	0	0	0	0	5	0
0.01 Gy	25 h	WT	Directly irradiated	2	0	0	0	0	0	0	0	0
0.01 Gy	25 h	WT	Directly irradiated	3	0	0	0	0	0	0	0	0
0.01 Gy	25 h	WT	Directly irradiated	4	0	0	0	0	0	0	0	0
0.01 Gy	25 h	WT	Directly irradiated	5	0	0	0	0	0	0	0	0
0.1 Gy	25 h	WT	Directly irradiated	0	100	99	100	100	100	100	97	100
0.1 Gy	25 h	WT	Directly irradiated	1	0	1	0	0	0	0	3	0
0.1 Gy	25 h	WT	Directly irradiated	2	0	0	0	0	0	0	0	0
0.1 Gy	25 h	WT	Directly irradiated	3	0	0	0	0	0	0	0	0
0.1 Gy	25 h	WT	Directly irradiated	4	0	0	0	0	0	0	0	0
0.1 Gy	25 h	WT	Directly irradiated	5	0	0	0	0	0	0	0	0
2 Gy	44 h	WT	Directly irradiated	0	90	90	100	98	100	98	96	100
2 Gy	44 h	WT	Directly irradiated	1	6	8	0	2	0	2	4	0
2 Gy	44 h	WT	Directly irradiated	2	0	2	0	0	0	0	0	0
2 Gy	44 h	WT	Directly irradiated	3	3	0	0	0	0	0	0	0
2 Gy	44 h	WT	Directly irradiated	4	0	0	0	0	0	0	0	0
2 Gy	44 h	WT	Directly irradiated	5	0	0	0	0	0	0	0	0
1 Gy	44 h	WT	Bystander cells	0	99	100	99	100	100	100	99	100
1 Gy	44 h	WT	Bystander cells	1	1	0	1	0	0	0	1	0
1 Gy	44 h	WT	Bystander cells	2	0	0	0	0	0	0	0	0
1 Gy	44 h	WT	Bystander cells	3	0	0	0	0	0	0	0	0
1 Gy	44 h	WT	Bystander cells	4	0	0	0	0	0	0	0	0
1 Gy	44 h	WT	Bystander cells	5	0	0	0	0	0	0	0	0
0.01 Gy	25 h	WT	Bystander cells	0	100	100	100	100	100	100	97	100
0.01 Gy	25 h	WT	Bystander cells	1	0	0	0	0	0	0	3	0
0.01 Gy	25 h	WT	Bystander cells	2	0	0	0	0	0	0	0	0
0.01 Gy	25 h	WT	Bystander cells	3	0	0	0	0	0	0	0	0
0.01 Gy	25 h	WT	Bystander cells	4	0	0	0	0	0	0	0	0
0.01 Gy	25 h	WT	Bystander cells	5	0	0	0	0	0	0	0	0
2 Gy	25 h	WT	Bystander cells	0	100	100	100	100	100	100	100	100
2 Gy	25 h	WT	Bystander cells	1	0	0	0	0	0	0	0	0
2 Gy	25 h	WT	Bystander cells	2	0	0	0	0	0	0	0	0
2 Gy	25 h	WT	Bystander cells	3	0	0	0	0	0	0	0	0
2 Gy	25 h	WT	Bystander cells	4	0	0	0	0	0	0	0	0
2 Gy	25 h	WT	Bystander cells	5	0	0	0	0	0	0	0	0
1 Gy	25 h	WT	Directly irradiated	0	86	89	97	100	100	97	96	99
1 Gy	25 h	WT	Directly irradiated	1	12	7	3	0	0	3	4	1
1 Gy	25 h	WT	Directly irradiated	2	2	4	0	0	0	0	0	0
1 Gy	25 h	WT	Directly irradiated	3	0	0	0	0	0	0	0	0
1 Gy	25 h	WT	Directly irradiated	4	0	0	0	0	0	0	0	0
1 Gy	25 h	WT	Directly irradiated	5	0	0	0	0	0	0	0	0
0.1 Gy	44 h	WT	Directly irradiated	0	98	100	99	100	100	100	98	100
0.1 Gy	44 h	WT	Directly irradiated	1	2	0	1	0	0	0	2	0
0.1 Gy	44 h	WT	Directly irradiated	2	0	0	0	0	0	0	0	0
0.1 Gy	44 h	WT	Directly irradiated	3	0	0	0	0	0	0	0	0
0.1 Gy	44 h	WT	Directly irradiated	4	0	0	0	0	0	0	0	0
0.1 Gy	44 h	WT	Directly irradiated	5	0	0	0	0	0	0	0	0
2 Gy	44 h	WT	Bystander cells	0	100	100	100	100	100	99	99	100
2 Gy	44 h	WT	Bystander cells	1	0	0	0	0	0	1	1	0
2 Gy	44 h	WT	Bystander cells	2	0	0	0	0	0	0	0	0
2 Gy	44 h	WT	Bystander cells	3	0	0	0	0	0	0	0	0
2 Gy	44 h	WT	Bystander cells	4	0	0	0	0	0	0	0	0
2 Gy	44 h	WT	Bystander cells	5	0	0	0	0	0	0	0	0
0.1 Gy	25 h	WT	Bystander cells	0	99	100	100	100	100	99	99	100
0.1 Gy	25 h	WT	Bystander cells	1	1	0	0	0	0	1	1	0
0.1 Gy	25 h	WT	Bystander cells	2	0	0	0	0	0	0	0	0
0.1 Gy	25 h	WT	Bystander cells	3	0	0	0	0	0	0	0	0
0.1 Gy	25 h	WT	Bystander cells	4	0	0	0	0	0	0	0	0
0.1 Gy	25 h	WT	Bystander cells	5	0	0	0	0	0	0	0	0
1 Gy	44 h	WT	Directly irradiated	0	96	97	99	100	100	96	93	100
1 Gy	44 h	WT	Directly irradiated	1	4	3	1	0	0	4	7	0
1 Gy	44 h	WT	Directly irradiated	2	0	0	0	0	0	0	0	0
1 Gy	44 h	WT	Directly irradiated	3	0	0	0	0	0	0	0	0
1 Gy	44 h	WT	Directly irradiated	4	0	0	0	0	0	0	0	0
1 Gy	44 h	WT	Directly irradiated	5	0	0	0	0	0	0	0	0
2 Gy	25 h	WT	Directly irradiated	0	70	76	100	96	99	96	87	96
2 Gy	25 h	WT	Directly irradiated	1	19	14	0	4	1	4	12	3
2 Gy	25 h	WT	Directly irradiated	2	9	6	0	0	0	0	1	0
2 Gy	25 h	WT	Directly irradiated	3	2	4	0	0	0	0	0	1
2 Gy	25 h	WT	Directly irradiated	4	0	0	0	0	0	0	0	0
2 Gy	25 h	WT	Directly irradiated	5	0	0	0	0	0	0	0	0
0.01 Gy	44 h	WT	Bystander cells	0	99	100	100	100	100	100	99	100
0.01 Gy	44 h	WT	Bystander cells	1	0	0	0	0	0	0	1	0
0.01 Gy	44 h	WT	Bystander cells	2	1	0	0	0	0	0	0	0
0.01 Gy	44 h	WT	Bystander cells	3	0	0	0	0	0	0	0	0
0.01 Gy	44 h	WT	Bystander cells	4	0	0	0	0	0	0	0	0
0.01 Gy	44 h	WT	Bystander cells	5	0	0	0	0	0	0	0	0
0 Gy	44 h	WT	Directly irradiated	0	100	100	99	100	100	100	100	100
0 Gy	44 h	WT	Directly irradiated	1	0	0	1	0	0	0	0	0
0 Gy	44 h	WT	Directly irradiated	2	0	0	0	0	0	0	0	0
0 Gy	44 h	WT	Directly irradiated	3	0	0	0	0	0	0	0	0
0 Gy	44 h	WT	Directly irradiated	4	0	0	0	0	0	0	0	0
0 Gy	44 h	WT	Directly irradiated	5	0	0	0	0	0	0	0	0
1 Gy	25 h	WT	Directly irradiated	0	82	85	100	98	100	93	93	96
1 Gy	25 h	WT	Directly irradiated	1	12	12	0	2	0	7	6	4
1 Gy	25 h	WT	Directly irradiated	2	6	3	0	0	0	0	1	0
1 Gy	25 h	WT	Directly irradiated	3	0	0	0	0	0	0	0	0
1 Gy	25 h	WT	Directly irradiated	4	0	0	0	0	0	0	0	0
1 Gy	25 h	WT	Directly irradiated	5	0	0	0	0	0	0	0	0
0.01 Gy	44 h	WT	Directly irradiated	0	99	100	100	100	100	100	98	100
0.01 Gy	44 h	WT	Directly irradiated	1	1	0	0	0	0	0	2	0
0.01 Gy	44 h	WT	Directly irradiated	2	0	0	0	0	0	0	0	0
0.01 Gy	44 h	WT	Directly irradiated	3	0	0	0	0	0	0	0	0
0.01 Gy	44 h	WT	Directly irradiated	4	0	0	0	0	0	0	0	0
0.01 Gy	44 h	WT	Directly irradiated	5	0	0	0	0	0	0	0	0
0 Gy	25 h	WT	Bystander cells	0	100	100	100	100	100	100	100	100
0 Gy	25 h	WT	Bystander cells	1	0	0	0	0	0	0	0	0
0 Gy	25 h	WT	Bystander cells	2	0	0	0	0	0	0	0	0
0 Gy	25 h	WT	Bystander cells	3	0	0	0	0	0	0	0	0
0 Gy	25 h	WT	Bystander cells	4	0	0	0	0	0	0	0	0
0 Gy	25 h	WT	Bystander cells	5	0	0	0	0	0	0	0	0
0.1 Gy	25 h	WT	Bystander cells	0	100	100	100	100	100	100	99	100
0.1 Gy	25 h	WT	Bystander cells	1	0	0	0	0	0	0	1	0
0.1 Gy	25 h	WT	Bystander cells	2	0	0	0	0	0	0	0	0
0.1 Gy	25 h	WT	Bystander cells	3	0	0	0	0	0	0	0	0
0.1 Gy	25 h	WT	Bystander cells	4	0	0	0	0	0	0	0	0
0.1 Gy	25 h	WT	Bystander cells	5	0	0	0	0	0	0	0	0
2 Gy	44 h	WT	Bystander cells	0	100	100	100	100	100	98	99	100
2 Gy	44 h	WT	Bystander cells	1	0	0	0	0	0	2	1	0
2 Gy	44 h	WT	Bystander cells	2	0	0	0	0	0	0	0	0
2 Gy	44 h	WT	Bystander cells	3	0	0	0	0	0	0	0	0
2 Gy	44 h	WT	Bystander cells	4	0	0	0	0	0	0	0	0
2 Gy	44 h	WT	Bystander cells	5	0	0	0	0	0	0	0	0
1 Gy	44 h	WT	Directly irradiated	0	95	96	100	100	100	99	96	100
1 Gy	44 h	WT	Directly irradiated	1	5	3	0	0	0	1	2	0
1 Gy	44 h	WT	Directly irradiated	2	0	1	0	0	0	0	2	0
1 Gy	44 h	WT	Directly irradiated	3	0	0	0	0	0	0	0	0
1 Gy	44 h	WT	Directly irradiated	4	0	0	0	0	0	0	0	0
1 Gy	44 h	WT	Directly irradiated	5	0	0	0	0	0	0	0	0
0.01 Gy	25 h	WT	Bystander cells	0	100	100	97	100	100	100	98	100
0.01 Gy	25 h	WT	Bystander cells	1	0	0	3	0	0	0	2	0
0.01 Gy	25 h	WT	Bystander cells	2	0	0	0	0	0	0	0	0
0.01 Gy	25 h	WT	Bystander cells	3	0	0	0	0	0	0	0	0
0.01 Gy	25 h	WT	Bystander cells	4	0	0	0	0	0	0	0	0
0.01 Gy	25 h	WT	Bystander cells	5	0	0	0	0	0	0	0	0
0 Gy	25 h	WT	Directly irradiated	0	100	100	99	100	100	99	97	100
0 Gy	25 h	WT	Directly irradiated	1	0	0	1	0	0	1	2	0
0 Gy	25 h	WT	Directly irradiated	2	0	0	0	0	0	0	1	0
0 Gy	25 h	WT	Directly irradiated	3	0	0	0	0	0	0	0	0
0 Gy	25 h	WT	Directly irradiated	4	0	0	0	0	0	0	0	0
0 Gy	25 h	WT	Directly irradiated	5	0	0	0	0	0	0	0	0
2 Gy	25 h	WT	Bystander cells	0	100	100	98	99	100	100	98	100
2 Gy	25 h	WT	Bystander cells	1	0	0	2	1	0	0	2	0
2 Gy	25 h	WT	Bystander cells	2	0	0	0	0	0	0	0	0
2 Gy	25 h	WT	Bystander cells	3	0	0	0	0	0	0	0	0
2 Gy	25 h	WT	Bystander cells	4	0	0	0	0	0	0	0	0
2 Gy	25 h	WT	Bystander cells	5	0	0	0	0	0	0	0	0
2 Gy	44 h	WT	Directly irradiated	0	89	87	100	100	100	93	94	99
2 Gy	44 h	WT	Directly irradiated	1	6	8	0	0	0	6	6	1
2 Gy	44 h	WT	Directly irradiated	2	4	3	0	0	0	0	0	0
2 Gy	44 h	WT	Directly irradiated	3	0	2	0	0	0	1	0	0
2 Gy	44 h	WT	Directly irradiated	4	0	0	0	0	0	0	0	0
2 Gy	44 h	WT	Directly irradiated	5	1	0	0	0	0	0	0	0
1 Gy	25 h	WT	Bystander cells	0	99	100	100	100	100	99	99	100
1 Gy	25 h	WT	Bystander cells	1	1	0	0	0	0	1	1	0
1 Gy	25 h	WT	Bystander cells	2	0	0	0	0	0	0	0	0
1 Gy	25 h	WT	Bystander cells	3	0	0	0	0	0	0	0	0
1 Gy	25 h	WT	Bystander cells	4	0	0	0	0	0	0	0	0
1 Gy	25 h	WT	Bystander cells	5	0	0	0	0	0	0	0	0
0.01 Gy	25 h	WT	Directly irradiated	0	99	100	99	100	100	98	98	100
0.01 Gy	25 h	WT	Directly irradiated	1	1	0	1	0	0	2	2	0
0.01 Gy	25 h	WT	Directly irradiated	2	0	0	0	0	0	0	0	0
0.01 Gy	25 h	WT	Directly irradiated	3	0	0	0	0	0	0	0	0
0.01 Gy	25 h	WT	Directly irradiated	4	0	0	0	0	0	0	0	0
0.01 Gy	25 h	WT	Directly irradiated	5	0	0	0	0	0	0	0	0
0.1 Gy	44 h	WT	Bystander cells	0	100	100	100	100	100	100	98	100
0.1 Gy	44 h	WT	Bystander cells	1	0	0	0	0	0	0	2	0
0.1 Gy	44 h	WT	Bystander cells	2	0	0	0	0	0	0	0	0
0.1 Gy	44 h	WT	Bystander cells	3	0	0	0	0	0	0	0	0
0.1 Gy	44 h	WT	Bystander cells	4	0	0	0	0	0	0	0	0
0.1 Gy	44 h	WT	Bystander cells	5	0	0	0	0	0	0	0	0
0.01 Gy	44 h	WT	Bystander cells	0	100	100	99	100	100	100	99	100
0.01 Gy	44 h	WT	Bystander cells	1	0	0	1	0	0	0	1	0
0.01 Gy	44 h	WT	Bystander cells	2	0	0	0	0	0	0	0	0
0.01 Gy	44 h	WT	Bystander cells	3	0	0	0	0	0	0	0	0
0.01 Gy	44 h	WT	Bystander cells	4	0	0	0	0	0	0	0	0
0.01 Gy	44 h	WT	Bystander cells	5	0	0	0	0	0	0	0	0
0.1 Gy	25 h	WT	Directly irradiated	0	100	98	100	100	100	100	98	100
0.1 Gy	25 h	WT	Directly irradiated	1	0	2	0	0	0	0	2	0
0.1 Gy	25 h	WT	Directly irradiated	2	0	0	0	0	0	0	0	0
0.1 Gy	25 h	WT	Directly irradiated	3	0	0	0	0	0	0	0	0
0.1 Gy	25 h	WT	Directly irradiated	4	0	0	0	0	0	0	0	0
0.1 Gy	25 h	WT	Directly irradiated	5	0	0	0	0	0	0	0	0
1 Gy	44 h	WT	Bystander cells	0	100	99	99	100	100	99	99	100
1 Gy	44 h	WT	Bystander cells	1	0	1	1	0	0	1	1	0
1 Gy	44 h	WT	Bystander cells	2	0	0	0	0	0	0	0	0
1 Gy	44 h	WT	Bystander cells	3	0	0	0	0	0	0	0	0
1 Gy	44 h	WT	Bystander cells	4	0	0	0	0	0	0	0	0
1 Gy	44 h	WT	Bystander cells	5	0	0	0	0	0	0	0	0
0 Gy	44 h	WT	Bystander cells	0	99	100	100	100	100	98	100	100
0 Gy	44 h	WT	Bystander cells	1	1	0	0	0	0	2	0	0
0 Gy	44 h	WT	Bystander cells	2	0	0	0	0	0	0	0	0
0 Gy	44 h	WT	Bystander cells	3	0	0	0	0	0	0	0	0
0 Gy	44 h	WT	Bystander cells	4	0	0	0	0	0	0	0	0
0 Gy	44 h	WT	Bystander cells	5	0	0	0	0	0	0	0	0
0.1 Gy	44 h	WT	Directly irradiated	0	100	100	100	100	100	100	97	100
0.1 Gy	44 h	WT	Directly irradiated	1	0	0	0	0	0	0	3	0
0.1 Gy	44 h	WT	Directly irradiated	2	0	0	0	0	0	0	0	0
0.1 Gy	44 h	WT	Directly irradiated	3	0	0	0	0	0	0	0	0
0.1 Gy	44 h	WT	Directly irradiated	4	0	0	0	0	0	0	0	0
0.1 Gy	44 h	WT	Directly irradiated	5	0	0	0	0	0	0	0	0
2 Gy	25 h	WT	Directly irradiated	0	54	64	96	98	100	77	75	91
2 Gy	25 h	WT	Directly irradiated	1	29	18	4	2	0	20	16	8
2 Gy	25 h	WT	Directly irradiated	2	11	11	0	0	0	1	5	1
2 Gy	25 h	WT	Directly irradiated	3	1	7	0	0	0	2	1	0
2 Gy	25 h	WT	Directly irradiated	4	3	0	0	0	0	0	2	0
2 Gy	25 h	WT	Directly irradiated	5	2	0	0	0	0	0	0	0
0 Gy	44 h	WT	Directly irradiated	0	100	100	100	100	100	99	99	100
0 Gy	44 h	WT	Directly irradiated	1	0	0	0	0	0	0	1	0
0 Gy	44 h	WT	Directly irradiated	2	0	0	0	0	0	1	0	0
0 Gy	44 h	WT	Directly irradiated	3	0	0	0	0	0	0	0	0
0 Gy	44 h	WT	Directly irradiated	4	0	0	0	0	0	0	0	0
0 Gy	44 h	WT	Directly irradiated	5	0	0	0	0	0	0	0	0
2 Gy	25 h	ATM carrier	Bystander cells	0	99	100	100	100	100	99	99	100
2 Gy	25 h	ATM carrier	Bystander cells	1	1	0	0	0	0	1	1	0
2 Gy	25 h	ATM carrier	Bystander cells	2	0	0	0	0	0	0	0	0
2 Gy	25 h	ATM carrier	Bystander cells	3	0	0	0	0	0	0	0	0
2 Gy	25 h	ATM carrier	Bystander cells	4	0	0	0	0	0	0	0	0
2 Gy	25 h	ATM carrier	Bystander cells	5	0	0	0	0	0	0	0	0
1 Gy	25 h	ATM carrier	Directly irradiated	0	84	87	99	99	100	92	90	99
1 Gy	25 h	ATM carrier	Directly irradiated	1	11	13	1	1	0	6	8	1
1 Gy	25 h	ATM carrier	Directly irradiated	2	4	0	0	0	0	2	2	0
1 Gy	25 h	ATM carrier	Directly irradiated	3	0	0	0	0	0	0	0	0
1 Gy	25 h	ATM carrier	Directly irradiated	4	1	0	0	0	0	0	0	0
1 Gy	25 h	ATM carrier	Directly irradiated	5	0	0	0	0	0	0	0	0
1 Gy	44 h	ATM carrier	Directly irradiated	0	95	94	97	100	100	97	96	99
1 Gy	44 h	ATM carrier	Directly irradiated	1	1	5	3	0	0	1	2	1
1 Gy	44 h	ATM carrier	Directly irradiated	2	2	1	0	0	0	2	2	0
1 Gy	44 h	ATM carrier	Directly irradiated	3	2	0	0	0	0	0	0	0
1 Gy	44 h	ATM carrier	Directly irradiated	4	0	0	0	0	0	0	0	0
1 Gy	44 h	ATM carrier	Directly irradiated	5	0	0	0	0	0	0	0	0
2 Gy	44 h	ATM carrier	Bystander cells	0	99	100	99	100	100	97	100	100
2 Gy	44 h	ATM carrier	Bystander cells	1	1	0	1	0	0	2	0	0
2 Gy	44 h	ATM carrier	Bystander cells	2	0	0	0	0	0	0	0	0
2 Gy	44 h	ATM carrier	Bystander cells	3	0	0	0	0	0	1	0	0
2 Gy	44 h	ATM carrier	Bystander cells	4	0	0	0	0	0	0	0	0
2 Gy	44 h	ATM carrier	Bystander cells	5	0	0	0	0	0	0	0	0
0 Gy	25 h	ATM carrier	Bystander cells	0	100	99	100	100	100	99	100	100
0 Gy	25 h	ATM carrier	Bystander cells	1	0	1	0	0	0	1	0	0
0 Gy	25 h	ATM carrier	Bystander cells	2	0	0	0	0	0	0	0	0
0 Gy	25 h	ATM carrier	Bystander cells	3	0	0	0	0	0	0	0	0
0 Gy	25 h	ATM carrier	Bystander cells	4	0	0	0	0	0	0	0	0
0 Gy	25 h	ATM carrier	Bystander cells	5	0	0	0	0	0	0	0	0
0.1 Gy	25 h	ATM carrier	Directly irradiated	0	97	100	100	100	100	98	98	100
0.1 Gy	25 h	ATM carrier	Directly irradiated	1	3	0	0	0	0	1	2	0
0.1 Gy	25 h	ATM carrier	Directly irradiated	2	0	0	0	0	0	0	0	0
0.1 Gy	25 h	ATM carrier	Directly irradiated	3	0	0	0	0	0	1	0	0
0.1 Gy	25 h	ATM carrier	Directly irradiated	4	0	0	0	0	0	0	0	0
0.1 Gy	25 h	ATM carrier	Directly irradiated	5	0	0	0	0	0	0	0	0
0.01 Gy	44 h	ATM carrier	Bystander cells	0	99	99	99	100	100	99	99	99
0.01 Gy	44 h	ATM carrier	Bystander cells	1	1	1	1	0	0	1	1	1
0.01 Gy	44 h	ATM carrier	Bystander cells	2	0	0	0	0	0	0	0	0
0.01 Gy	44 h	ATM carrier	Bystander cells	3	0	0	0	0	0	0	0	0
0.01 Gy	44 h	ATM carrier	Bystander cells	4	0	0	0	0	0	0	0	0
0.01 Gy	44 h	ATM carrier	Bystander cells	5	0	0	0	0	0	0	0	0
0 Gy	25 h	ATM carrier	Directly irradiated	0	99	100	100	100	100	96	97	100
0 Gy	25 h	ATM carrier	Directly irradiated	1	1	0	0	0	0	4	3	0
0 Gy	25 h	ATM carrier	Directly irradiated	2	0	0	0	0	0	0	0	0
0 Gy	25 h	ATM carrier	Directly irradiated	3	0	0	0	0	0	0	0	0
0 Gy	25 h	ATM carrier	Directly irradiated	4	0	0	0	0	0	0	0	0
0 Gy	25 h	ATM carrier	Directly irradiated	5	0	0	0	0	0	0	0	0
0 Gy	44 h	ATM carrier	Bystander cells	0	100	100	100	100	100	100	98	100
0 Gy	44 h	ATM carrier	Bystander cells	1	0	0	0	0	0	0	2	0
0 Gy	44 h	ATM carrier	Bystander cells	2	0	0	0	0	0	0	0	0
0 Gy	44 h	ATM carrier	Bystander cells	3	0	0	0	0	0	0	0	0
0 Gy	44 h	ATM carrier	Bystander cells	4	0	0	0	0	0	0	0	0
0 Gy	44 h	ATM carrier	Bystander cells	5	0	0	0	0	0	0	0	0
0.1 Gy	44 h	ATM carrier	Bystander cells	0	100	100	100	100	100	97	99	100
0.1 Gy	44 h	ATM carrier	Bystander cells	1	0	0	0	0	0	3	1	0
0.1 Gy	44 h	ATM carrier	Bystander cells	2	0	0	0	0	0	0	0	0
0.1 Gy	44 h	ATM carrier	Bystander cells	3	0	0	0	0	0	0	0	0
0.1 Gy	44 h	ATM carrier	Bystander cells	4	0	0	0	0	0	0	0	0
0.1 Gy	44 h	ATM carrier	Bystander cells	5	0	0	0	0	0	0	0	0
2 Gy	25 h	ATM carrier	Directly irradiated	0	54	61	98	94	99	82	83	84
2 Gy	25 h	ATM carrier	Directly irradiated	1	22	29	2	6	1	10	12	9
2 Gy	25 h	ATM carrier	Directly irradiated	2	14	10	0	0	0	6	4	6
2 Gy	25 h	ATM carrier	Directly irradiated	3	5	0	0	0	0	2	1	0
2 Gy	25 h	ATM carrier	Directly irradiated	4	2	0	0	0	0	0	0	1
2 Gy	25 h	ATM carrier	Directly irradiated	5	2	0	0	0	0	0	0	0
0.01 Gy	25 h	ATM carrier	Bystander cells	0	100	100	100	100	100	99	98	100
0.01 Gy	25 h	ATM carrier	Bystander cells	1	0	0	0	0	0	1	2	0
0.01 Gy	25 h	ATM carrier	Bystander cells	2	0	0	0	0	0	0	0	0
0.01 Gy	25 h	ATM carrier	Bystander cells	3	0	0	0	0	0	0	0	0
0.01 Gy	25 h	ATM carrier	Bystander cells	4	0	0	0	0	0	0	0	0
0.01 Gy	25 h	ATM carrier	Bystander cells	5	0	0	0	0	0	0	0	0
1 Gy	44 h	ATM carrier	Bystander cells	0	100	100	100	100	100	100	97	100
1 Gy	44 h	ATM carrier	Bystander cells	1	0	0	0	0	0	0	2	0
1 Gy	44 h	ATM carrier	Bystander cells	2	0	0	0	0	0	0	1	0
1 Gy	44 h	ATM carrier	Bystander cells	3	0	0	0	0	0	0	0	0
1 Gy	44 h	ATM carrier	Bystander cells	4	0	0	0	0	0	0	0	0
1 Gy	44 h	ATM carrier	Bystander cells	5	0	0	0	0	0	0	0	0
0.1 Gy	44 h	ATM carrier	Directly irradiated	0	97	100	100	100	100	98	100	100
0.1 Gy	44 h	ATM carrier	Directly irradiated	1	3	0	0	0	0	1	0	0
0.1 Gy	44 h	ATM carrier	Directly irradiated	2	0	0	0	0	0	1	0	0
0.1 Gy	44 h	ATM carrier	Directly irradiated	3	0	0	0	0	0	0	0	0
0.1 Gy	44 h	ATM carrier	Directly irradiated	4	0	0	0	0	0	0	0	0
0.1 Gy	44 h	ATM carrier	Directly irradiated	5	0	0	0	0	0	0	0	0
0.01 Gy	44 h	ATM carrier	Directly irradiated	0	100	99	100	100	100	99	98	100
0.01 Gy	44 h	ATM carrier	Directly irradiated	1	0	1	0	0	0	1	2	0
0.01 Gy	44 h	ATM carrier	Directly irradiated	2	0	0	0	0	0	0	0	0
0.01 Gy	44 h	ATM carrier	Directly irradiated	3	0	0	0	0	0	0	0	0
0.01 Gy	44 h	ATM carrier	Directly irradiated	4	0	0	0	0	0	0	0	0
0.01 Gy	44 h	ATM carrier	Directly irradiated	5	0	0	0	0	0	0	0	0
2 Gy	44 h	ATM carrier	Directly irradiated	0	96	90	95	99	100	95	98	100
2 Gy	44 h	ATM carrier	Directly irradiated	1	3	5	5	1	0	4	2	0
2 Gy	44 h	ATM carrier	Directly irradiated	2	0	4	0	0	0	1	0	0
2 Gy	44 h	ATM carrier	Directly irradiated	3	1	1	0	0	0	0	0	0
2 Gy	44 h	ATM carrier	Directly irradiated	4	0	0	0	0	0	0	0	0
2 Gy	44 h	ATM carrier	Directly irradiated	5	0	0	0	0	0	0	0	0
1 Gy	25 h	ATM carrier	Bystander cells	0	99	100	100	100	100	99	98	100
1 Gy	25 h	ATM carrier	Bystander cells	1	1	0	0	0	0	1	2	0
1 Gy	25 h	ATM carrier	Bystander cells	2	0	0	0	0	0	0	0	0
1 Gy	25 h	ATM carrier	Bystander cells	3	0	0	0	0	0	0	0	0
1 Gy	25 h	ATM carrier	Bystander cells	4	0	0	0	0	0	0	0	0
1 Gy	25 h	ATM carrier	Bystander cells	5	0	0	0	0	0	0	0	0
0 Gy	44 h	ATM carrier	Directly irradiated	0	98	100	100	100	100	95	99	100
0 Gy	44 h	ATM carrier	Directly irradiated	1	2	0	0	0	0	4	1	0
0 Gy	44 h	ATM carrier	Directly irradiated	2	0	0	0	0	0	1	0	0
0 Gy	44 h	ATM carrier	Directly irradiated	3	0	0	0	0	0	0	0	0
0 Gy	44 h	ATM carrier	Directly irradiated	4	0	0	0	0	0	0	0	0
0 Gy	44 h	ATM carrier	Directly irradiated	5	0	0	0	0	0	0	0	0
0.01 Gy	25 h	ATM carrier	Directly irradiated	0	98	100	100	100	100	97	94	100
0.01 Gy	25 h	ATM carrier	Directly irradiated	1	2	0	0	0	0	2	4	0
0.01 Gy	25 h	ATM carrier	Directly irradiated	2	0	0	0	0	0	1	1	0
0.01 Gy	25 h	ATM carrier	Directly irradiated	3	0	0	0	0	0	0	1	0
0.01 Gy	25 h	ATM carrier	Directly irradiated	4	0	0	0	0	0	0	0	0
0.01 Gy	25 h	ATM carrier	Directly irradiated	5	0	0	0	0	0	0	0	0
0.1 Gy	25 h	ATM carrier	Bystander cells	0	99	99	100	100	100	99	92	100
0.1 Gy	25 h	ATM carrier	Bystander cells	1	1	1	0	0	0	0	7	0
0.1 Gy	25 h	ATM carrier	Bystander cells	2	0	0	0	0	0	1	1	0
0.1 Gy	25 h	ATM carrier	Bystander cells	3	0	0	0	0	0	0	0	0
0.1 Gy	25 h	ATM carrier	Bystander cells	4	0	0	0	0	0	0	0	0
0.1 Gy	25 h	ATM carrier	Bystander cells	5	0	0	0	0	0	0	0	0
2 Gy	25 h	ATM carrier	Directly irradiated	0	53	61	99	93	100	77	87	88
2 Gy	25 h	ATM carrier	Directly irradiated	1	30	24	1	7	0	19	9	9
2 Gy	25 h	ATM carrier	Directly irradiated	2	9	11	0	0	0	3	3	2
2 Gy	25 h	ATM carrier	Directly irradiated	3	6	3	0	0	0	1	1	1
2 Gy	25 h	ATM carrier	Directly irradiated	4	1	1	0	0	0	0	0	0
2 Gy	25 h	ATM carrier	Directly irradiated	5	1	0	0	0	0	0	0	0
0 Gy	44 h	ATM carrier	Bystander cells	0	100	100	99	100	100	95	99	100
0 Gy	44 h	ATM carrier	Bystander cells	1	0	0	1	0	0	4	1	0
0 Gy	44 h	ATM carrier	Bystander cells	2	0	0	0	0	0	1	0	0
0 Gy	44 h	ATM carrier	Bystander cells	3	0	0	0	0	0	0	0	0
0 Gy	44 h	ATM carrier	Bystander cells	4	0	0	0	0	0	0	0	0
0 Gy	44 h	ATM carrier	Bystander cells	5	0	0	0	0	0	0	0	0
1 Gy	25 h	ATM carrier	Directly irradiated	0	122	102	148	145	150	130	135	149
1 Gy	25 h	ATM carrier	Directly irradiated	1	24	36	2	5	0	15	15	1
1 Gy	25 h	ATM carrier	Directly irradiated	2	1	12	0	0	0	5	0	0
1 Gy	25 h	ATM carrier	Directly irradiated	3	2	0	0	0	0	0	0	0
1 Gy	25 h	ATM carrier	Directly irradiated	4	1	0	0	0	0	0	0	0
1 Gy	25 h	ATM carrier	Directly irradiated	5	0	0	0	0	0	0	0	0
0 Gy	25 h	ATM carrier	Bystander cells	0	99	99	100	100	100	95	99	100
0 Gy	25 h	ATM carrier	Bystander cells	1	1	1	0	0	0	5	1	0
0 Gy	25 h	ATM carrier	Bystander cells	2	0	0	0	0	0	0	0	0
0 Gy	25 h	ATM carrier	Bystander cells	3	0	0	0	0	0	0	0	0
0 Gy	25 h	ATM carrier	Bystander cells	4	0	0	0	0	0	0	0	0
0 Gy	25 h	ATM carrier	Bystander cells	5	0	0	0	0	0	0	0	0
0.1 Gy	25 h	ATM carrier	Bystander cells	0	100	99	100	100	100	97	96	100
0.1 Gy	25 h	ATM carrier	Bystander cells	1	0	1	0	0	0	2	4	0
0.1 Gy	25 h	ATM carrier	Bystander cells	2	0	0	0	0	0	1	0	0
0.1 Gy	25 h	ATM carrier	Bystander cells	3	0	0	0	0	0	0	0	0
0.1 Gy	25 h	ATM carrier	Bystander cells	4	0	0	0	0	0	0	0	0
0.1 Gy	25 h	ATM carrier	Bystander cells	5	0	0	0	0	0	0	0	0
0 Gy	25 h	ATM carrier	Directly irradiated	0	100	100	99	99	100	98	97	100
0 Gy	25 h	ATM carrier	Directly irradiated	1	0	0	1	1	0	1	3	0
0 Gy	25 h	ATM carrier	Directly irradiated	2	0	0	0	0	0	1	0	0
0 Gy	25 h	ATM carrier	Directly irradiated	3	0	0	0	0	0	0	0	0
0 Gy	25 h	ATM carrier	Directly irradiated	4	0	0	0	0	0	0	0	0
0 Gy	25 h	ATM carrier	Directly irradiated	5	0	0	0	0	0	0	0	0
1 Gy	44 h	ATM carrier	Directly irradiated	0	89	89	96	100	100	94	91	100
1 Gy	44 h	ATM carrier	Directly irradiated	1	8	11	4	0	0	4	9	0
1 Gy	44 h	ATM carrier	Directly irradiated	2	3	0	0	0	0	1	0	0
1 Gy	44 h	ATM carrier	Directly irradiated	3	0	0	0	0	0	1	0	0
1 Gy	44 h	ATM carrier	Directly irradiated	4	0	0	0	0	0	0	0	0
1 Gy	44 h	ATM carrier	Directly irradiated	5	0	0	0	0	0	0	0	0
0.01 Gy	44 h	ATM carrier	Directly irradiated	0	99	99	100	100	100	99	98	100
0.01 Gy	44 h	ATM carrier	Directly irradiated	1	1	1	0	0	0	1	2	0
0.01 Gy	44 h	ATM carrier	Directly irradiated	2	0	0	0	0	0	0	0	0
0.01 Gy	44 h	ATM carrier	Directly irradiated	3	0	0	0	0	0	0	0	0
0.01 Gy	44 h	ATM carrier	Directly irradiated	4	0	0	0	0	0	0	0	0
0.01 Gy	44 h	ATM carrier	Directly irradiated	5	0	0	0	0	0	0	0	0
2 Gy	44 h	ATM carrier	Directly irradiated	0	69	68	97	99	100	83	97	99
2 Gy	44 h	ATM carrier	Directly irradiated	1	18	20	2	1	0	14	3	1
2 Gy	44 h	ATM carrier	Directly irradiated	2	10	7	1	0	0	0	0	0
2 Gy	44 h	ATM carrier	Directly irradiated	3	3	3	0	0	0	3	0	0
2 Gy	44 h	ATM carrier	Directly irradiated	4	0	2	0	0	0	0	0	0
2 Gy	44 h	ATM carrier	Directly irradiated	5	0	0	0	0	0	0	0	0
0 Gy	25 h	ATM carrier	Directly irradiated	0	100	100	98	100	100	96	100	100
0 Gy	25 h	ATM carrier	Directly irradiated	1	0	0	2	0	0	4	0	0
0 Gy	25 h	ATM carrier	Directly irradiated	2	0	0	0	0	0	0	0	0
0 Gy	25 h	ATM carrier	Directly irradiated	3	0	0	0	0	0	0	0	0
0 Gy	25 h	ATM carrier	Directly irradiated	4	0	0	0	0	0	0	0	0
0 Gy	25 h	ATM carrier	Directly irradiated	5	0	0	0	0	0	0	0	0
2 Gy	44 h	ATM carrier	Bystander cells	0	100	99	100	100	100	97	98	100
2 Gy	44 h	ATM carrier	Bystander cells	1	0	1	0	0	0	2	2	0
2 Gy	44 h	ATM carrier	Bystander cells	2	0	0	0	0	0	1	0	0
2 Gy	44 h	ATM carrier	Bystander cells	3	0	0	0	0	0	0	0	0
2 Gy	44 h	ATM carrier	Bystander cells	4	0	0	0	0	0	0	0	0
2 Gy	44 h	ATM carrier	Bystander cells	5	0	0	0	0	0	0	0	0
0 Gy	44 h	ATM carrier	Directly irradiated	0	100	100	99	100	100	99	99	100
0 Gy	44 h	ATM carrier	Directly irradiated	1	0	0	1	0	0	1	1	0
0 Gy	44 h	ATM carrier	Directly irradiated	2	0	0	0	0	0	0	0	0
0 Gy	44 h	ATM carrier	Directly irradiated	3	0	0	0	0	0	0	0	0
0 Gy	44 h	ATM carrier	Directly irradiated	4	0	0	0	0	0	0	0	0
0 Gy	44 h	ATM carrier	Directly irradiated	5	0	0	0	0	0	0	0	0
0.01 Gy	25 h	ATM carrier	Directly irradiated	0	99	100	100	100	100	97	97	100
0.01 Gy	25 h	ATM carrier	Directly irradiated	1	1	0	0	0	0	3	3	0
0.01 Gy	25 h	ATM carrier	Directly irradiated	2	0	0	0	0	0	0	0	0
0.01 Gy	25 h	ATM carrier	Directly irradiated	3	0	0	0	0	0	0	0	0
0.01 Gy	25 h	ATM carrier	Directly irradiated	4	0	0	0	0	0	0	0	0
0.01 Gy	25 h	ATM carrier	Directly irradiated	5	0	0	0	0	0	0	0	0
2 Gy	25 h	ATM carrier	Bystander cells	0	100	100	99	100	100	97	97	100
2 Gy	25 h	ATM carrier	Bystander cells	1	0	0	1	0	0	2	2	0
2 Gy	25 h	ATM carrier	Bystander cells	2	0	0	0	0	0	1	1	0
2 Gy	25 h	ATM carrier	Bystander cells	3	0	0	0	0	0	0	0	0
2 Gy	25 h	ATM carrier	Bystander cells	4	0	0	0	0	0	0	0	0
2 Gy	25 h	ATM carrier	Bystander cells	5	0	0	0	0	0	0	0	0
0.1 Gy	44 h	ATM carrier	Directly irradiated	0	100	97	100	100	100	100	99	100
0.1 Gy	44 h	ATM carrier	Directly irradiated	1	0	3	0	0	0	0	1	0
0.1 Gy	44 h	ATM carrier	Directly irradiated	2	0	0	0	0	0	0	0	0
0.1 Gy	44 h	ATM carrier	Directly irradiated	3	0	0	0	0	0	0	0	0
0.1 Gy	44 h	ATM carrier	Directly irradiated	4	0	0	0	0	0	0	0	0
0.1 Gy	44 h	ATM carrier	Directly irradiated	5	0	0	0	0	0	0	0	0
0 Gy	44 h	ATM carrier	Bystander cells	0	98	100	100	100	100	96	99	100
0 Gy	44 h	ATM carrier	Bystander cells	1	1	0	0	0	0	2	1	0
0 Gy	44 h	ATM carrier	Bystander cells	2	1	0	0	0	0	2	0	0
0 Gy	44 h	ATM carrier	Bystander cells	3	0	0	0	0	0	0	0	0
0 Gy	44 h	ATM carrier	Bystander cells	4	0	0	0	0	0	0	0	0
0 Gy	44 h	ATM carrier	Bystander cells	5	0	0	0	0	0	0	0	0
0.01 Gy	44 h	ATM carrier	Bystander cells	0	97	100	100	100	100	98	98	99
0.01 Gy	44 h	ATM carrier	Bystander cells	1	3	0	0	0	0	2	1	1
0.01 Gy	44 h	ATM carrier	Bystander cells	2	0	0	0	0	0	0	1	0
0.01 Gy	44 h	ATM carrier	Bystander cells	3	0	0	0	0	0	0	0	0
0.01 Gy	44 h	ATM carrier	Bystander cells	4	0	0	0	0	0	0	0	0
0.01 Gy	44 h	ATM carrier	Bystander cells	5	0	0	0	0	0	0	0	0
0 Gy	44 h	ATM carrier	Directly irradiated	0	98	100	98	100	100	98	98	100
0 Gy	44 h	ATM carrier	Directly irradiated	1	2	0	2	0	0	2	2	0
0 Gy	44 h	ATM carrier	Directly irradiated	2	0	0	0	0	0	0	0	0
0 Gy	44 h	ATM carrier	Directly irradiated	3	0	0	0	0	0	0	0	0
0 Gy	44 h	ATM carrier	Directly irradiated	4	0	0	0	0	0	0	0	0
0 Gy	44 h	ATM carrier	Directly irradiated	5	0	0	0	0	0	0	0	0
1 Gy	44 h	ATM carrier	Bystander cells	0	100	100	99	100	100	99	99	100
1 Gy	44 h	ATM carrier	Bystander cells	1	0	0	1	0	0	0	1	0
1 Gy	44 h	ATM carrier	Bystander cells	2	0	0	0	0	0	1	0	0
1 Gy	44 h	ATM carrier	Bystander cells	3	0	0	0	0	0	0	0	0
1 Gy	44 h	ATM carrier	Bystander cells	4	0	0	0	0	0	0	0	0
1 Gy	44 h	ATM carrier	Bystander cells	5	0	0	0	0	0	0	0	0
0.1 Gy	25 h	ATM carrier	Directly irradiated	0	99	100	100	100	100	99	98	100
0.1 Gy	25 h	ATM carrier	Directly irradiated	1	1	0	0	0	0	0	2	0
0.1 Gy	25 h	ATM carrier	Directly irradiated	2	0	0	0	0	0	1	0	0
0.1 Gy	25 h	ATM carrier	Directly irradiated	3	0	0	0	0	0	0	0	0
0.1 Gy	25 h	ATM carrier	Directly irradiated	4	0	0	0	0	0	0	0	0
0.1 Gy	25 h	ATM carrier	Directly irradiated	5	0	0	0	0	0	0	0	0
0.1 Gy	44 h	ATM carrier	Bystander cells	0	100	100	99	100	100	96	98	100
0.1 Gy	44 h	ATM carrier	Bystander cells	1	0	0	1	0	0	3	2	0
0.1 Gy	44 h	ATM carrier	Bystander cells	2	0	0	0	0	0	0	0	0
0.1 Gy	44 h	ATM carrier	Bystander cells	3	0	0	0	0	0	1	0	0
0.1 Gy	44 h	ATM carrier	Bystander cells	4	0	0	0	0	0	0	0	0
0.1 Gy	44 h	ATM carrier	Bystander cells	5	0	0	0	0	0	0	0	0
0 Gy	25 h	ATM carrier	Bystander cells	0	100	100	99	100	100	99	100	100
0 Gy	25 h	ATM carrier	Bystander cells	1	0	0	1	0	0	1	0	0
0 Gy	25 h	ATM carrier	Bystander cells	2	0	0	0	0	0	0	0	0
0 Gy	25 h	ATM carrier	Bystander cells	3	0	0	0	0	0	0	0	0
0 Gy	25 h	ATM carrier	Bystander cells	4	0	0	0	0	0	0	0	0
0 Gy	25 h	ATM carrier	Bystander cells	5	0	0	0	0	0	0	0	0
0.01 Gy	25 h	ATM carrier	Bystander cells	0	99	100	100	100	100	99	100	100
0.01 Gy	25 h	ATM carrier	Bystander cells	1	1	0	0	0	0	1	0	0
0.01 Gy	25 h	ATM carrier	Bystander cells	2	0	0	0	0	0	0	0	0
0.01 Gy	25 h	ATM carrier	Bystander cells	3	0	0	0	0	0	0	0	0
0.01 Gy	25 h	ATM carrier	Bystander cells	4	0	0	0	0	0	0	0	0
0.01 Gy	25 h	ATM carrier	Bystander cells	5	0	0	0	0	0	0	0	0
1 Gy	25 h	ATM carrier	Bystander cells	0	100	100	100	100	100	98	98	100
1 Gy	25 h	ATM carrier	Bystander cells	1	0	0	0	0	0	2	2	0
1 Gy	25 h	ATM carrier	Bystander cells	2	0	0	0	0	0	0	0	0
1 Gy	25 h	ATM carrier	Bystander cells	3	0	0	0	0	0	0	0	0
1 Gy	25 h	ATM carrier	Bystander cells	4	0	0	0	0	0	0	0	0
1 Gy	25 h	ATM carrier	Bystander cells	5	0	0	0	0	0	0	0	0
0 Gy	25 h	ATM carrier	Directly irradiated	0	100	100	98	100	100	98	98	100
0 Gy	25 h	ATM carrier	Directly irradiated	1	0	0	2	0	0	1	2	0
0 Gy	25 h	ATM carrier	Directly irradiated	2	0	0	0	0	0	1	0	0
0 Gy	25 h	ATM carrier	Directly irradiated	3	0	0	0	0	0	0	0	0
0 Gy	25 h	ATM carrier	Directly irradiated	4	0	0	0	0	0	0	0	0
0 Gy	25 h	ATM carrier	Directly irradiated	5	0	0	0	0	0	0	0	0
1 Gy	25 h	ATM carrier	Directly irradiated	0	82	76	98	99	100	92	97	97
1 Gy	25 h	ATM carrier	Directly irradiated	1	11	21	2	1	0	7	3	2
1 Gy	25 h	ATM carrier	Directly irradiated	2	5	3	0	0	0	1	0	1
1 Gy	25 h	ATM carrier	Directly irradiated	3	1	0	0	0	0	0	0	0
1 Gy	25 h	ATM carrier	Directly irradiated	4	0	0	0	0	0	0	0	0
1 Gy	25 h	ATM carrier	Directly irradiated	5	1	0	0	0	0	0	0	0
0.01 Gy	25 h	ATM carrier	Bystander cells	0	100	100	100	100	100	96	99	100
0.01 Gy	25 h	ATM carrier	Bystander cells	1	0	0	0	0	0	2	1	0
0.01 Gy	25 h	ATM carrier	Bystander cells	2	0	0	0	0	0	2	0	0
0.01 Gy	25 h	ATM carrier	Bystander cells	3	0	0	0	0	0	0	0	0
0.01 Gy	25 h	ATM carrier	Bystander cells	4	0	0	0	0	0	0	0	0
0.01 Gy	25 h	ATM carrier	Bystander cells	5	0	0	0	0	0	0	0	0
2 Gy	44 h	ATM carrier	Directly irradiated	0	77	69	96	100	100	89	98	94
2 Gy	44 h	ATM carrier	Directly irradiated	1	8	19	3	0	0	9	2	4
2 Gy	44 h	ATM carrier	Directly irradiated	2	8	6	1	0	0	1	0	2
2 Gy	44 h	ATM carrier	Directly irradiated	3	4	6	0	0	0	1	0	0
2 Gy	44 h	ATM carrier	Directly irradiated	4	2	0	0	0	0	0	0	0
2 Gy	44 h	ATM carrier	Directly irradiated	5	0	0	0	0	0	0	0	0
0 Gy	44 h	ATM carrier	Bystander cells	0	98	100	100	100	100	99	100	100
0 Gy	44 h	ATM carrier	Bystander cells	1	2	0	0	0	0	1	0	0
0 Gy	44 h	ATM carrier	Bystander cells	2	0	0	0	0	0	0	0	0
0 Gy	44 h	ATM carrier	Bystander cells	3	0	0	0	0	0	0	0	0
0 Gy	44 h	ATM carrier	Bystander cells	4	0	0	0	0	0	0	0	0
0 Gy	44 h	ATM carrier	Bystander cells	5	0	0	0	0	0	0	0	0
2 Gy	25 h	ATM carrier	Directly irradiated	0	67	50	98	99	100	89	89	91
2 Gy	25 h	ATM carrier	Directly irradiated	1	17	33	2	1	0	7	11	6
2 Gy	25 h	ATM carrier	Directly irradiated	2	13	9	0	0	0	4	0	1
2 Gy	25 h	ATM carrier	Directly irradiated	3	3	5	0	0	0	0	0	2
2 Gy	25 h	ATM carrier	Directly irradiated	4	0	2	0	0	0	0	0	0
2 Gy	25 h	ATM carrier	Directly irradiated	5	0	1	0	0	0	0	0	0
0 Gy	25 h	ATM carrier	Bystander cells	0	98	99	100	100	100	97	99	100
0 Gy	25 h	ATM carrier	Bystander cells	1	2	1	0	0	0	3	1	0
0 Gy	25 h	ATM carrier	Bystander cells	2	0	0	0	0	0	0	0	0
0 Gy	25 h	ATM carrier	Bystander cells	3	0	0	0	0	0	0	0	0
0 Gy	25 h	ATM carrier	Bystander cells	4	0	0	0	0	0	0	0	0
0 Gy	25 h	ATM carrier	Bystander cells	5	0	0	0	0	0	0	0	0
0.1 Gy	44 h	ATM carrier	Directly irradiated	0	100	100	100	100	100	96	100	100
0.1 Gy	44 h	ATM carrier	Directly irradiated	1	0	0	0	0	0	4	0	0
0.1 Gy	44 h	ATM carrier	Directly irradiated	2	0	0	0	0	0	0	0	0
0.1 Gy	44 h	ATM carrier	Directly irradiated	3	0	0	0	0	0	0	0	0
0.1 Gy	44 h	ATM carrier	Directly irradiated	4	0	0	0	0	0	0	0	0
0.1 Gy	44 h	ATM carrier	Directly irradiated	5	0	0	0	0	0	0	0	0
0.01 Gy	44 h	ATM carrier	Bystander cells	0	100	100	100	100	100	98	96	100
0.01 Gy	44 h	ATM carrier	Bystander cells	1	0	0	0	0	0	2	4	0
0.01 Gy	44 h	ATM carrier	Bystander cells	2	0	0	0	0	0	0	0	0
0.01 Gy	44 h	ATM carrier	Bystander cells	3	0	0	0	0	0	0	0	0
0.01 Gy	44 h	ATM carrier	Bystander cells	4	0	0	0	0	0	0	0	0
0.01 Gy	44 h	ATM carrier	Bystander cells	5	0	0	0	0	0	0	0	0
0 Gy	25 h	ATM carrier	Bystander cells	0	100	100	100	100	100	95	99	100
0 Gy	25 h	ATM carrier	Bystander cells	1	0	0	0	0	0	2	1	0
0 Gy	25 h	ATM carrier	Bystander cells	2	0	0	0	0	0	3	0	0
0 Gy	25 h	ATM carrier	Bystander cells	3	0	0	0	0	0	0	0	0
0 Gy	25 h	ATM carrier	Bystander cells	4	0	0	0	0	0	0	0	0
0 Gy	25 h	ATM carrier	Bystander cells	5	0	0	0	0	0	0	0	0
0 Gy	44 h	ATM carrier	Directly irradiated	0	99	99	100	100	100	96	99	100
0 Gy	44 h	ATM carrier	Directly irradiated	1	1	1	0	0	0	4	1	0
0 Gy	44 h	ATM carrier	Directly irradiated	2	0	0	0	0	0	0	0	0
0 Gy	44 h	ATM carrier	Directly irradiated	3	0	0	0	0	0	0	0	0
0 Gy	44 h	ATM carrier	Directly irradiated	4	0	0	0	0	0	0	0	0
0 Gy	44 h	ATM carrier	Directly irradiated	5	0	0	0	0	0	0	0	0
1 Gy	44 h	ATM carrier	Bystander cells	0	99	100	100	100	100	98	100	100
1 Gy	44 h	ATM carrier	Bystander cells	1	1	0	0	0	0	1	0	0
1 Gy	44 h	ATM carrier	Bystander cells	2	0	0	0	0	0	1	0	0
1 Gy	44 h	ATM carrier	Bystander cells	3	0	0	0	0	0	0	0	0
1 Gy	44 h	ATM carrier	Bystander cells	4	0	0	0	0	0	0	0	0
1 Gy	44 h	ATM carrier	Bystander cells	5	0	0	0	0	0	0	0	0
0 Gy	25 h	ATM carrier	Directly irradiated	0	99	99	100	100	100	96	99	100
0 Gy	25 h	ATM carrier	Directly irradiated	1	1	1	0	0	0	1	1	0
0 Gy	25 h	ATM carrier	Directly irradiated	2	0	0	0	0	0	1	0	0
0 Gy	25 h	ATM carrier	Directly irradiated	3	0	0	0	0	0	2	0	0
0 Gy	25 h	ATM carrier	Directly irradiated	4	0	0	0	0	0	0	0	0
0 Gy	25 h	ATM carrier	Directly irradiated	5	0	0	0	0	0	0	0	0
1 Gy	25 h	ATM carrier	Bystander cells	0	99	100	100	100	100	94	100	100
1 Gy	25 h	ATM carrier	Bystander cells	1	1	0	0	0	0	4	0	0
1 Gy	25 h	ATM carrier	Bystander cells	2	0	0	0	0	0	1	0	0
1 Gy	25 h	ATM carrier	Bystander cells	3	0	0	0	0	0	1	0	0
1 Gy	25 h	ATM carrier	Bystander cells	4	0	0	0	0	0	0	0	0
1 Gy	25 h	ATM carrier	Bystander cells	5	0	0	0	0	0	0	0	0
0.1 Gy	25 h	ATM carrier	Bystander cells	0	98	100	100	100	100	99	99	100
0.1 Gy	25 h	ATM carrier	Bystander cells	1	1	0	0	0	0	1	1	0
0.1 Gy	25 h	ATM carrier	Bystander cells	2	1	0	0	0	0	0	0	0
0.1 Gy	25 h	ATM carrier	Bystander cells	3	0	0	0	0	0	0	0	0
0.1 Gy	25 h	ATM carrier	Bystander cells	4	0	0	0	0	0	0	0	0
0.1 Gy	25 h	ATM carrier	Bystander cells	5	0	0	0	0	0	0	0	0
0 Gy	44 h	ATM carrier	Bystander cells	0	99	100	100	100	100	97	100	100
0 Gy	44 h	ATM carrier	Bystander cells	1	1	0	0	0	0	3	0	0
0 Gy	44 h	ATM carrier	Bystander cells	2	0	0	0	0	0	0	0	0
0 Gy	44 h	ATM carrier	Bystander cells	3	0	0	0	0	0	0	0	0
0 Gy	44 h	ATM carrier	Bystander cells	4	0	0	0	0	0	0	0	0
0 Gy	44 h	ATM carrier	Bystander cells	5	0	0	0	0	0	0	0	0
1 Gy	44 h	ATM carrier	Directly irradiated	0	89	90	98	99	100	92	96	99
1 Gy	44 h	ATM carrier	Directly irradiated	1	8	9	2	1	0	7	3	1
1 Gy	44 h	ATM carrier	Directly irradiated	2	1	1	0	0	0	1	0	0
1 Gy	44 h	ATM carrier	Directly irradiated	3	2	0	0	0	0	0	0	0
1 Gy	44 h	ATM carrier	Directly irradiated	4	0	0	0	0	0	0	1	0
1 Gy	44 h	ATM carrier	Directly irradiated	5	0	0	0	0	0	0	0	0
0 Gy	44 h	ATM carrier	Directly irradiated	0	100	100	98	100	100	98	99	100
0 Gy	44 h	ATM carrier	Directly irradiated	1	0	0	2	0	0	0	1	0
0 Gy	44 h	ATM carrier	Directly irradiated	2	0	0	0	0	0	1	0	0
0 Gy	44 h	ATM carrier	Directly irradiated	3	0	0	0	0	0	1	0	0
0 Gy	44 h	ATM carrier	Directly irradiated	4	0	0	0	0	0	0	0	0
0 Gy	44 h	ATM carrier	Directly irradiated	5	0	0	0	0	0	0	0	0
0.01 Gy	44 h	ATM carrier	Directly irradiated	0	100	100	100	100	100	100	99	100
0.01 Gy	44 h	ATM carrier	Directly irradiated	1	0	0	0	0	0	0	1	0
0.01 Gy	44 h	ATM carrier	Directly irradiated	2	0	0	0	0	0	0	0	0
0.01 Gy	44 h	ATM carrier	Directly irradiated	3	0	0	0	0	0	0	0	0
0.01 Gy	44 h	ATM carrier	Directly irradiated	4	0	0	0	0	0	0	0	0
0.01 Gy	44 h	ATM carrier	Directly irradiated	5	0	0	0	0	0	0	0	0
0.1 Gy	25 h	ATM carrier	Directly irradiated	0	98	98	100	100	100	98	100	100
0.1 Gy	25 h	ATM carrier	Directly irradiated	1	1	2	0	0	0	1	0	0
0.1 Gy	25 h	ATM carrier	Directly irradiated	2	1	0	0	0	0	1	0	0
0.1 Gy	25 h	ATM carrier	Directly irradiated	3	0	0	0	0	0	0	0	0
0.1 Gy	25 h	ATM carrier	Directly irradiated	4	0	0	0	0	0	0	0	0
0.1 Gy	25 h	ATM carrier	Directly irradiated	5	0	0	0	0	0	0	0	0
2 Gy	44 h	ATM carrier	Bystander cells	0	100	100	100	100	100	98	100	100
2 Gy	44 h	ATM carrier	Bystander cells	1	0	0	0	0	0	2	0	0
2 Gy	44 h	ATM carrier	Bystander cells	2	0	0	0	0	0	0	0	0
2 Gy	44 h	ATM carrier	Bystander cells	3	0	0	0	0	0	0	0	0
2 Gy	44 h	ATM carrier	Bystander cells	4	0	0	0	0	0	0	0	0
2 Gy	44 h	ATM carrier	Bystander cells	5	0	0	0	0	0	0	0	0
0.1 Gy	44 h	ATM carrier	Bystander cells	0	100	100	100	100	100	94	99	100
0.1 Gy	44 h	ATM carrier	Bystander cells	1	0	0	0	0	0	6	1	0
0.1 Gy	44 h	ATM carrier	Bystander cells	2	0	0	0	0	0	0	0	0
0.1 Gy	44 h	ATM carrier	Bystander cells	3	0	0	0	0	0	0	0	0
0.1 Gy	44 h	ATM carrier	Bystander cells	4	0	0	0	0	0	0	0	0
0.1 Gy	44 h	ATM carrier	Bystander cells	5	0	0	0	0	0	0	0	0
2 Gy	25 h	ATM carrier	Bystander cells	0	100	100	100	100	100	95	100	100
2 Gy	25 h	ATM carrier	Bystander cells	1	0	0	0	0	0	4	0	0
2 Gy	25 h	ATM carrier	Bystander cells	2	0	0	0	0	0	1	0	0
2 Gy	25 h	ATM carrier	Bystander cells	3	0	0	0	0	0	0	0	0
2 Gy	25 h	ATM carrier	Bystander cells	4	0	0	0	0	0	0	0	0
2 Gy	25 h	ATM carrier	Bystander cells	5	0	0	0	0	0	0	0	0
0.01 Gy	25 h	ATM carrier	Directly irradiated	0	99	98	100	100	100	99	100	100
0.01 Gy	25 h	ATM carrier	Directly irradiated	1	1	2	0	0	0	1	0	0
0.01 Gy	25 h	ATM carrier	Directly irradiated	2	0	0	0	0	0	0	0	0
0.01 Gy	25 h	ATM carrier	Directly irradiated	3	0	0	0	0	0	0	0	0
0.01 Gy	25 h	ATM carrier	Directly irradiated	4	0	0	0	0	0	0	0	0
0.01 Gy	25 h	ATM carrier	Directly irradiated	5	0	0	0	0	0	0	0	0
0 Gy	44 h	A-T	Directly irradiated	0	73	72	70	75	75	73	72	75
0 Gy	44 h	A-T	Directly irradiated	1	1	3	5	0	0	1	3	0
0 Gy	44 h	A-T	Directly irradiated	2	0	0	0	0	0	1	0	0
0 Gy	44 h	A-T	Directly irradiated	3	1	0	0	0	0	0	0	0
0 Gy	44 h	A-T	Directly irradiated	4	0	0	0	0	0	0	0	0
0 Gy	44 h	A-T	Directly irradiated	5	0	0	0	0	0	0	0	0
0 Gy	44 h	A-T	Bystander cells	0	74	75	69	75	75	73	74	75
0 Gy	44 h	A-T	Bystander cells	1	0	0	6	0	0	2	1	0
0 Gy	44 h	A-T	Bystander cells	2	1	0	0	0	0	0	0	0
0 Gy	44 h	A-T	Bystander cells	3	0	0	0	0	0	0	0	0
0 Gy	44 h	A-T	Bystander cells	4	0	0	0	0	0	0	0	0
0 Gy	44 h	A-T	Bystander cells	5	0	0	0	0	0	0	0	0
0.1 Gy	25 h	A-T	Bystander cells	0	75	75	71	75	75	73	73	75
0.1 Gy	25 h	A-T	Bystander cells	1	0	0	3	0	0	2	2	0
0.1 Gy	25 h	A-T	Bystander cells	2	0	0	0	0	0	0	0	0
0.1 Gy	25 h	A-T	Bystander cells	3	0	0	1	0	0	0	0	0
0.1 Gy	25 h	A-T	Bystander cells	4	0	0	0	0	0	0	0	0
0.1 Gy	25 h	A-T	Bystander cells	5	0	0	0	0	0	0	0	0
2 Gy	44 h	A-T	Directly irradiated	0	32	32	54	56	58	48	44	52
2 Gy	44 h	A-T	Directly irradiated	1	2	9	4	3	1	9	10	3
2 Gy	44 h	A-T	Directly irradiated	2	10	11	1	0	0	2	4	1
2 Gy	44 h	A-T	Directly irradiated	3	7	4	0	0	0	0	1	1
2 Gy	44 h	A-T	Directly irradiated	4	2	1	0	0	0	0	0	1
2 Gy	44 h	A-T	Directly irradiated	5	1	2	0	0	0	0	0	1
0 Gy	44 h	A-T	Directly irradiated	0	75	75	73	75	75	75	74	75
0 Gy	44 h	A-T	Directly irradiated	1	0	0	2	0	0	0	1	0
0 Gy	44 h	A-T	Directly irradiated	2	0	0	0	0	0	0	0	0
0 Gy	44 h	A-T	Directly irradiated	3	0	0	0	0	0	0	0	0
0 Gy	44 h	A-T	Directly irradiated	4	0	0	0	0	0	0	0	0
0 Gy	44 h	A-T	Directly irradiated	5	0	0	0	0	0	0	0	0
1 Gy	44 h	A-T	Directly irradiated	0	29	35	49	49	50	43	43	47
1 Gy	44 h	A-T	Directly irradiated	1	13	8	1	1	0	7	4	2
1 Gy	44 h	A-T	Directly irradiated	2	3	5	0	0	0	0	3	1
1 Gy	44 h	A-T	Directly irradiated	3	5	1	0	0	0	0	0	0
1 Gy	44 h	A-T	Directly irradiated	4	0	0	0	0	0	0	0	0
1 Gy	44 h	A-T	Directly irradiated	5	0	1	0	0	0	0	0	0
0 Gy	44 h	A-T	Bystander cells	0	73	75	72	75	75	74	72	74
0 Gy	44 h	A-T	Bystander cells	1	1	0	3	0	0	1	3	1
0 Gy	44 h	A-T	Bystander cells	2	0	0	0	0	0	0	0	0
0 Gy	44 h	A-T	Bystander cells	3	1	0	0	0	0	0	0	0
0 Gy	44 h	A-T	Bystander cells	4	0	0	0	0	0	0	0	0
0 Gy	44 h	A-T	Bystander cells	5	0	0	0	0	0	0	0	0
0.01 Gy	44 h	A-T	Directly irradiated	0	73	74	73	75	75	74	73	75
0.01 Gy	44 h	A-T	Directly irradiated	1	2	1	2	0	0	1	2	0
0.01 Gy	44 h	A-T	Directly irradiated	2	0	0	0	0	0	0	0	0
0.01 Gy	44 h	A-T	Directly irradiated	3	0	0	0	0	0	0	0	0
0.01 Gy	44 h	A-T	Directly irradiated	4	0	0	0	0	0	0	0	0
0.01 Gy	44 h	A-T	Directly irradiated	5	0	0	0	0	0	0	0	0
0 Gy	25 h	A-T	Bystander cells	0	75	75	69	73	75	73	74	75
0 Gy	25 h	A-T	Bystander cells	1	0	0	6	2	0	2	1	0
0 Gy	25 h	A-T	Bystander cells	2	0	0	0	0	0	0	0	0
0 Gy	25 h	A-T	Bystander cells	3	0	0	0	0	0	0	0	0
0 Gy	25 h	A-T	Bystander cells	4	0	0	0	0	0	0	0	0
0 Gy	25 h	A-T	Bystander cells	5	0	0	0	0	0	0	0	0
2 Gy	25 h	A-T	Directly irradiated	0	18	41	47	48	50	44	29	29
2 Gy	25 h	A-T	Directly irradiated	1	13	6	3	2	0	4	16	9
2 Gy	25 h	A-T	Directly irradiated	2	7	1	0	0	0	2	2	5
2 Gy	25 h	A-T	Directly irradiated	3	6	1	0	0	0	0	3	6
2 Gy	25 h	A-T	Directly irradiated	4	2	1	0	0	0	0	0	1
2 Gy	25 h	A-T	Directly irradiated	5	1	0	0	0	0	0	0	0
0.1 Gy	44 h	A-T	Directly irradiated	0	74	74	68	75	75	74	70	75
0.1 Gy	44 h	A-T	Directly irradiated	1	1	1	7	0	0	0	4	0
0.1 Gy	44 h	A-T	Directly irradiated	2	0	0	0	0	0	0	1	0
0.1 Gy	44 h	A-T	Directly irradiated	3	0	0	0	0	0	1	0	0
0.1 Gy	44 h	A-T	Directly irradiated	4	0	0	0	0	0	0	0	0
0.1 Gy	44 h	A-T	Directly irradiated	5	0	0	0	0	0	0	0	0
0 Gy	25 h	A-T	Bystander cells	0	75	73	74	75	75	72	67	75
0 Gy	25 h	A-T	Bystander cells	1	0	2	1	0	0	3	8	0
0 Gy	25 h	A-T	Bystander cells	2	0	0	0	0	0	0	0	0
0 Gy	25 h	A-T	Bystander cells	3	0	0	0	0	0	0	0	0
0 Gy	25 h	A-T	Bystander cells	4	0	0	0	0	0	0	0	0
0 Gy	25 h	A-T	Bystander cells	5	0	0	0	0	0	0	0	0
0.1 Gy	44 h	A-T	Bystander cells	0	75	75	75	75	75	75	74	75
0.1 Gy	44 h	A-T	Bystander cells	1	0	0	0	0	0	0	0	0
0.1 Gy	44 h	A-T	Bystander cells	2	0	0	0	0	0	0	1	0
0.1 Gy	44 h	A-T	Bystander cells	3	0	0	0	0	0	0	0	0
0.1 Gy	44 h	A-T	Bystander cells	4	0	0	0	0	0	0	0	0
0.1 Gy	44 h	A-T	Bystander cells	5	0	0	0	0	0	0	0	0
0.01 Gy	44 h	A-T	Bystander cells	0	75	75	68	75	75	75	73	75
0.01 Gy	44 h	A-T	Bystander cells	1	0	0	7	0	0	0	2	0
0.01 Gy	44 h	A-T	Bystander cells	2	0	0	0	0	0	0	0	0
0.01 Gy	44 h	A-T	Bystander cells	3	0	0	0	0	0	0	0	0
0.01 Gy	44 h	A-T	Bystander cells	4	0	0	0	0	0	0	0	0
0.01 Gy	44 h	A-T	Bystander cells	5	0	0	0	0	0	0	0	0
0 Gy	25 h	A-T	Directly irradiated	0	74	75	70	75	75	73	71	75
0 Gy	25 h	A-T	Directly irradiated	1	1	0	5	0	0	2	4	0
0 Gy	25 h	A-T	Directly irradiated	2	0	0	0	0	0	0	0	0
0 Gy	25 h	A-T	Directly irradiated	3	0	0	0	0	0	0	0	0
0 Gy	25 h	A-T	Directly irradiated	4	0	0	0	0	0	0	0	0
0 Gy	25 h	A-T	Directly irradiated	5	0	0	0	0	0	0	0	0
1 Gy	44 h	A-T	Bystander cells	0	73	74	72	75	75	72	71	75
1 Gy	44 h	A-T	Bystander cells	1	0	1	3	0	0	2	4	0
1 Gy	44 h	A-T	Bystander cells	2	0	0	0	0	0	0	0	0
1 Gy	44 h	A-T	Bystander cells	3	0	0	0	0	0	0	0	0
1 Gy	44 h	A-T	Bystander cells	4	0	0	0	0	0	1	0	0
1 Gy	44 h	A-T	Bystander cells	5	0	0	0	0	0	0	0	0
1 Gy	25 h	A-T	Directly irradiated	0	30	36	45	47	50	38	39	42
1 Gy	25 h	A-T	Directly irradiated	1	9	11	5	3	0	9	11	4
1 Gy	25 h	A-T	Directly irradiated	2	6	1	0	0	0	3	0	2
1 Gy	25 h	A-T	Directly irradiated	3	3	2	0	0	0	0	0	2
1 Gy	25 h	A-T	Directly irradiated	4	2	0	0	0	0	0	0	0
1 Gy	25 h	A-T	Directly irradiated	5	0	0	0	0	0	0	0	0
2 Gy	44 h	A-T	Bystander cells	0	75	75	73	75	75	74	75	75
2 Gy	44 h	A-T	Bystander cells	1	0	0	2	0	0	1	0	0
2 Gy	44 h	A-T	Bystander cells	2	0	0	0	0	0	0	0	0
2 Gy	44 h	A-T	Bystander cells	3	0	0	0	0	0	0	0	0
2 Gy	44 h	A-T	Bystander cells	4	0	0	0	0	0	0	0	0
2 Gy	44 h	A-T	Bystander cells	5	0	0	0	0	0	0	0	0
0.1 Gy	25 h	A-T	Bystander cells	0	49	49	46	50	50	50	48	50
0.1 Gy	25 h	A-T	Bystander cells	1	0	1	4	0	0	0	2	0
0.1 Gy	25 h	A-T	Bystander cells	2	0	0	0	0	0	0	0	0
0.1 Gy	25 h	A-T	Bystander cells	3	1	0	0	0	0	0	0	0
0.1 Gy	25 h	A-T	Bystander cells	4	0	0	0	0	0	0	0	0
0.1 Gy	25 h	A-T	Bystander cells	5	0	0	0	0	0	0	0	0
0 Gy	25 h	A-T	Bystander cells	0	50	50	43	50	50	47	49	50
0 Gy	25 h	A-T	Bystander cells	1	0	0	7	0	0	1	1	0
0 Gy	25 h	A-T	Bystander cells	2	0	0	0	0	0	0	0	0
0 Gy	25 h	A-T	Bystander cells	3	0	0	0	0	0	0	0	0
0 Gy	25 h	A-T	Bystander cells	4	0	0	0	0	0	2	0	0
0 Gy	25 h	A-T	Bystander cells	5	0	0	0	0	0	0	0	0
0 Gy	44 h	A-T	Directly irradiated	0	47	49	42	50	50	49	49	50
0 Gy	44 h	A-T	Directly irradiated	1	2	1	6	0	0	1	0	0
0 Gy	44 h	A-T	Directly irradiated	2	0	0	2	0	0	0	1	0
0 Gy	44 h	A-T	Directly irradiated	3	0	0	0	0	0	0	0	0
0 Gy	44 h	A-T	Directly irradiated	4	0	0	0	0	0	0	0	0
0 Gy	44 h	A-T	Directly irradiated	5	1	0	0	0	0	0	0	0
1 Gy	25 h	A-T	Directly irradiated	0	26	38	46	50	50	44	38	40
1 Gy	25 h	A-T	Directly irradiated	1	13	11	4	0	0	4	5	8
1 Gy	25 h	A-T	Directly irradiated	2	6	1	0	0	0	1	5	2
1 Gy	25 h	A-T	Directly irradiated	3	2	0	0	0	0	0	1	0
1 Gy	25 h	A-T	Directly irradiated	4	1	0	0	0	0	0	1	0
1 Gy	25 h	A-T	Directly irradiated	5	1	0	0	0	0	1	0	0
0.01 Gy	25 h	A-T	Directly irradiated	0	49	50	45	50	50	49	48	50
0.01 Gy	25 h	A-T	Directly irradiated	1	1	0	5	0	0	1	1	0
0.01 Gy	25 h	A-T	Directly irradiated	2	0	0	0	0	0	0	1	0
0.01 Gy	25 h	A-T	Directly irradiated	3	0	0	0	0	0	0	0	0
0.01 Gy	25 h	A-T	Directly irradiated	4	0	0	0	0	0	0	0	0
0.01 Gy	25 h	A-T	Directly irradiated	5	0	0	0	0	0	0	0	0
0 Gy	44 h	A-T	Bystander cells	0	50	50	43	50	50	47	50	50
0 Gy	44 h	A-T	Bystander cells	1	0	0	7	0	0	3	0	0
0 Gy	44 h	A-T	Bystander cells	2	0	0	0	0	0	0	0	0
0 Gy	44 h	A-T	Bystander cells	3	0	0	0	0	0	0	0	0
0 Gy	44 h	A-T	Bystander cells	4	0	0	0	0	0	0	0	0
0 Gy	44 h	A-T	Bystander cells	5	0	0	0	0	0	0	0	0
2 Gy	25 h	A-T	Directly irradiated	0	32	40	49	50	50	45	28	26
2 Gy	25 h	A-T	Directly irradiated	1	11	5	1	0	0	4	18	16
2 Gy	25 h	A-T	Directly irradiated	2	2	2	0	0	0	1	3	6
2 Gy	25 h	A-T	Directly irradiated	3	2	3	0	0	0	0	1	1
2 Gy	25 h	A-T	Directly irradiated	4	2	0	0	0	0	0	0	1
2 Gy	25 h	A-T	Directly irradiated	5	0	0	0	0	0	0	0	0
0.1 Gy	25 h	A-T	Directly irradiated	0	44	48	44	50	50	46	46	50
0.1 Gy	25 h	A-T	Directly irradiated	1	5	2	6	0	0	1	2	0
0.1 Gy	25 h	A-T	Directly irradiated	2	1	0	0	0	0	2	2	0
0.1 Gy	25 h	A-T	Directly irradiated	3	0	0	0	0	0	0	0	0
0.1 Gy	25 h	A-T	Directly irradiated	4	0	0	0	0	0	1	0	0
0.1 Gy	25 h	A-T	Directly irradiated	5	0	0	0	0	0	0	0	0
0.01 Gy	25 h	A-T	Bystander cells	0	49	50	47	50	50	50	50	49
0.01 Gy	25 h	A-T	Bystander cells	1	1	0	3	0	0	0	0	1
0.01 Gy	25 h	A-T	Bystander cells	2	0	0	0	0	0	0	0	0
0.01 Gy	25 h	A-T	Bystander cells	3	0	0	0	0	0	0	0	0
0.01 Gy	25 h	A-T	Bystander cells	4	0	0	0	0	0	0	0	0
0.01 Gy	25 h	A-T	Bystander cells	5	0	0	0	0	0	0	0	0
0 Gy	25 h	A-T	Bystander cells	0	48	50	47	50	50	48	50	50
0 Gy	25 h	A-T	Bystander cells	1	2	0	3	0	0	0	0	0
0 Gy	25 h	A-T	Bystander cells	2	0	0	0	0	0	0	0	0
0 Gy	25 h	A-T	Bystander cells	3	0	0	0	0	0	2	0	0
0 Gy	25 h	A-T	Bystander cells	4	0	0	0	0	0	0	0	0
0 Gy	25 h	A-T	Bystander cells	5	0	0	0	0	0	0	0	0
2 Gy	25 h	A-T	Bystander cells	0	49	48	46	49	50	47	48	50
2 Gy	25 h	A-T	Bystander cells	1	1	1	4	1	0	1	2	0
2 Gy	25 h	A-T	Bystander cells	2	0	1	0	0	0	1	0	0
2 Gy	25 h	A-T	Bystander cells	3	0	0	0	0	0	0	0	0
2 Gy	25 h	A-T	Bystander cells	4	0	0	0	0	0	0	0	0
2 Gy	25 h	A-T	Bystander cells	5	0	0	0	0	0	1	0	0
1 Gy	25 h	A-T	Bystander cells	0	49	49	48	50	50	50	50	50
1 Gy	25 h	A-T	Bystander cells	1	1	1	2	0	0	0	0	0
1 Gy	25 h	A-T	Bystander cells	2	0	0	0	0	0	0	0	0
1 Gy	25 h	A-T	Bystander cells	3	0	0	0	0	0	0	0	0
1 Gy	25 h	A-T	Bystander cells	4	0	0	0	0	0	0	0	0
1 Gy	25 h	A-T	Bystander cells	5	0	0	0	0	0	0	0	0
0 Gy	25 h	A-T	Directly irradiated	0	48	48	47	50	50	49	49	50
0 Gy	25 h	A-T	Directly irradiated	1	1	2	3	0	0	0	1	0
0 Gy	25 h	A-T	Directly irradiated	2	0	0	0	0	0	0	0	0
0 Gy	25 h	A-T	Directly irradiated	3	0	0	0	0	0	0	0	0
0 Gy	25 h	A-T	Directly irradiated	4	0	0	0	0	0	0	0	0
0 Gy	25 h	A-T	Directly irradiated	5	0	0	0	0	0	1	0	0
0 Gy	25 h	A-T	Directly irradiated	0	49	49	43	50	50	46	49	50
0 Gy	25 h	A-T	Directly irradiated	1	0	1	7	0	0	0	1	0
0 Gy	25 h	A-T	Directly irradiated	2	1	0	0	0	0	1	0	0
0 Gy	25 h	A-T	Directly irradiated	3	0	0	0	0	0	2	0	0
0 Gy	25 h	A-T	Directly irradiated	4	0	0	0	0	0	0	0	0
0 Gy	25 h	A-T	Directly irradiated	5	0	0	0	0	0	1	0	0
0.1 Gy	44 h	A-T	Directly irradiated	0	42	46	44	50	50	43	50	50
0.1 Gy	44 h	A-T	Directly irradiated	1	6	4	6	0	0	3	0	0
0.1 Gy	44 h	A-T	Directly irradiated	2	1	0	0	0	0	3	0	0
0.1 Gy	44 h	A-T	Directly irradiated	3	0	0	0	0	0	1	0	0
0.1 Gy	44 h	A-T	Directly irradiated	4	0	0	0	0	0	0	0	0
0.1 Gy	44 h	A-T	Directly irradiated	5	0	0	0	0	0	0	0	0
0 Gy	25 h	A-T	Bystander cells	0	49	50	38	50	50	47	50	50
0 Gy	25 h	A-T	Bystander cells	1	0	0	12	0	0	2	0	0
0 Gy	25 h	A-T	Bystander cells	2	0	0	0	0	0	1	0	0
0 Gy	25 h	A-T	Bystander cells	3	0	0	0	0	0	0	0	0
0 Gy	25 h	A-T	Bystander cells	4	1	0	0	0	0	0	0	0
0 Gy	25 h	A-T	Bystander cells	5	0	0	0	0	0	0	0	0
2 Gy	25 h	A-T	Directly irradiated	0	26	33	45	50	50	42	41	25
2 Gy	25 h	A-T	Directly irradiated	1	13	9	5	0	0	4	3	15
2 Gy	25 h	A-T	Directly irradiated	2	5	4	0	0	0	3	4	5
2 Gy	25 h	A-T	Directly irradiated	3	2	2	0	0	0	0	1	4
2 Gy	25 h	A-T	Directly irradiated	4	1	1	0	0	0	1	0	0
2 Gy	25 h	A-T	Directly irradiated	5	1	1	0	0	0	0	1	1
0.01 Gy	25 h	A-T	Bystander cells	0	49	50	46	50	50	49	50	50
0.01 Gy	25 h	A-T	Bystander cells	1	1	0	3	0	0	0	0	0
0.01 Gy	25 h	A-T	Bystander cells	2	0	0	1	0	0	1	0	0
0.01 Gy	25 h	A-T	Bystander cells	3	0	0	0	0	0	0	0	0
0.01 Gy	25 h	A-T	Bystander cells	4	0	0	0	0	0	0	0	0
0.01 Gy	25 h	A-T	Bystander cells	5	0	0	0	0	0	0	0	0
2 Gy	44 h	A-T	Bystander cells	0	49	48	47	50	50	47	50	50
2 Gy	44 h	A-T	Bystander cells	1	0	2	3	0	0	0	0	0
2 Gy	44 h	A-T	Bystander cells	2	0	0	0	0	0	2	0	0
2 Gy	44 h	A-T	Bystander cells	3	1	0	0	0	0	0	0	0
2 Gy	44 h	A-T	Bystander cells	4	0	0	0	0	0	1	0	0
2 Gy	44 h	A-T	Bystander cells	5	0	0	0	0	0	0	0	0
0 Gy	44 h	A-T	Bystander cells	0	45	50	39	50	50	49	49	50
0 Gy	44 h	A-T	Bystander cells	1	2	0	11	0	0	0	1	0
0 Gy	44 h	A-T	Bystander cells	2	0	0	0	0	0	0	0	0
0 Gy	44 h	A-T	Bystander cells	3	1	0	0	0	0	0	0	0
0 Gy	44 h	A-T	Bystander cells	4	2	0	0	0	0	1	0	0
0 Gy	44 h	A-T	Bystander cells	5	0	0	0	0	0	0	0	0
0.01 Gy	44 h	A-T	Bystander cells	0	46	50	41	50	50	48	49	50
0.01 Gy	44 h	A-T	Bystander cells	1	3	0	9	0	0	1	1	0
0.01 Gy	44 h	A-T	Bystander cells	2	0	0	0	0	0	1	0	0
0.01 Gy	44 h	A-T	Bystander cells	3	0	0	0	0	0	0	0	0
0.01 Gy	44 h	A-T	Bystander cells	4	1	0	0	0	0	0	0	0
0.01 Gy	44 h	A-T	Bystander cells	5	0	0	0	0	0	0	0	0
1 Gy	25 h	A-T	Directly irradiated	0	29	32	43	49	49	41	46	45
1 Gy	25 h	A-T	Directly irradiated	1	10	13	6	1	1	6	3	4
1 Gy	25 h	A-T	Directly irradiated	2	6	4	1	0	0	2	0	0
1 Gy	25 h	A-T	Directly irradiated	3	3	0	0	0	0	1	1	1
1 Gy	25 h	A-T	Directly irradiated	4	2	1	0	0	0	0	0	0
1 Gy	25 h	A-T	Directly irradiated	5	0	0	0	0	0	0	0	0
0.1 Gy	25 h	A-T	Bystander cells	0	49	49	38	50	50	50	50	50
0.1 Gy	25 h	A-T	Bystander cells	1	0	1	12	0	0	0	0	0
0.1 Gy	25 h	A-T	Bystander cells	2	0	0	0	0	0	0	0	0
0.1 Gy	25 h	A-T	Bystander cells	3	1	0	0	0	0	0	0	0
0.1 Gy	25 h	A-T	Bystander cells	4	0	0	0	0	0	0	0	0
0.1 Gy	25 h	A-T	Bystander cells	5	0	0	0	0	0	0	0	0
2 Gy	44 h	A-T	Directly irradiated	0	28	31	46	45	50	43	40	41
2 Gy	44 h	A-T	Directly irradiated	1	5	9	4	5	0	6	4	5
2 Gy	44 h	A-T	Directly irradiated	2	6	5	0	0	0	0	2	4
2 Gy	44 h	A-T	Directly irradiated	3	3	4	0	0	0	0	4	0
2 Gy	44 h	A-T	Directly irradiated	4	3	1	0	0	0	0	0	0
2 Gy	44 h	A-T	Directly irradiated	5	3	0	0	0	0	1	0	0
0.01 Gy	44 h	A-T	Directly irradiated	0	50	50	38	50	50	46	50	50
0.01 Gy	44 h	A-T	Directly irradiated	1	0	0	12	0	0	2	0	0
0.01 Gy	44 h	A-T	Directly irradiated	2	0	0	0	0	0	0	0	0
0.01 Gy	44 h	A-T	Directly irradiated	3	0	0	0	0	0	0	0	0
0.01 Gy	44 h	A-T	Directly irradiated	4	0	0	0	0	0	0	0	0
0.01 Gy	44 h	A-T	Directly irradiated	5	0	0	0	0	0	2	0	0
0 Gy	25 h	A-T	Bystander cells	0	50	50	42	50	50	46	49	50
0 Gy	25 h	A-T	Bystander cells	1	0	0	8	0	0	3	1	0
0 Gy	25 h	A-T	Bystander cells	2	0	0	0	0	0	0	0	0
0 Gy	25 h	A-T	Bystander cells	3	0	0	0	0	0	0	0	0
0 Gy	25 h	A-T	Bystander cells	4	0	0	0	0	0	1	0	0
0 Gy	25 h	A-T	Bystander cells	5	0	0	0	0	0	0	0	0
0 Gy	44 h	A-T	Directly irradiated	0	49	50	44	50	50	45	49	50
0 Gy	44 h	A-T	Directly irradiated	1	1	0	6	0	0	1	1	0
0 Gy	44 h	A-T	Directly irradiated	2	0	0	0	0	0	3	0	0
0 Gy	44 h	A-T	Directly irradiated	3	0	0	0	0	0	1	0	0
0 Gy	44 h	A-T	Directly irradiated	4	0	0	0	0	0	0	0	0
0 Gy	44 h	A-T	Directly irradiated	5	0	0	0	0	0	0	0	0
1 Gy	44 h	A-T	Bystander cells	0	49	49	40	50	50	46	49	50
1 Gy	44 h	A-T	Bystander cells	1	1	1	10	0	0	3	1	0
1 Gy	44 h	A-T	Bystander cells	2	0	0	0	0	0	1	0	0
1 Gy	44 h	A-T	Bystander cells	3	0	0	0	0	0	0	0	0
1 Gy	44 h	A-T	Bystander cells	4	0	0	0	0	0	0	0	0
1 Gy	44 h	A-T	Bystander cells	5	0	0	0	0	0	0	0	0
2 Gy	44 h	A-T	Directly irradiated	0	21	26	45	48	49	36	41	38
2 Gy	44 h	A-T	Directly irradiated	1	10	12	4	2	1	13	5	7
2 Gy	44 h	A-T	Directly irradiated	2	9	7	1	0	0	0	2	3
2 Gy	44 h	A-T	Directly irradiated	3	3	3	0	0	0	1	1	1
2 Gy	44 h	A-T	Directly irradiated	4	2	1	0	0	0	0	0	0
2 Gy	44 h	A-T	Directly irradiated	5	1	1	0	0	0	0	1	1
0 Gy	44 h	A-T	Directly irradiated	0	50	50	44	50	50	49	49	50
0 Gy	44 h	A-T	Directly irradiated	1	0	0	6	0	0	0	1	0
0 Gy	44 h	A-T	Directly irradiated	2	0	0	0	0	0	0	0	0
0 Gy	44 h	A-T	Directly irradiated	3	0	0	0	0	0	0	0	0
0 Gy	44 h	A-T	Directly irradiated	4	0	0	0	0	0	0	0	0
0 Gy	44 h	A-T	Directly irradiated	5	0	0	0	0	0	1	0	0
0.1 Gy	44 h	A-T	Bystander cells	0	48	50	39	50	50	49	50	50
0.1 Gy	44 h	A-T	Bystander cells	1	2	0	10	0	0	1	0	0
0.1 Gy	44 h	A-T	Bystander cells	2	0	0	1	0	0	0	0	0
0.1 Gy	44 h	A-T	Bystander cells	3	0	0	0	0	0	0	0	0
0.1 Gy	44 h	A-T	Bystander cells	4	0	0	0	0	0	0	0	0
0.1 Gy	44 h	A-T	Bystander cells	5	0	0	0	0	0	0	0	0
0.01 Gy	25 h	A-T	Directly irradiated	0	49	50	42	49	50	50	48	50
0.01 Gy	25 h	A-T	Directly irradiated	1	1	0	8	1	0	0	2	0
0.01 Gy	25 h	A-T	Directly irradiated	2	0	0	0	0	0	0	0	0
0.01 Gy	25 h	A-T	Directly irradiated	3	0	0	0	0	0	0	0	0
0.01 Gy	25 h	A-T	Directly irradiated	4	0	0	0	0	0	0	0	0
0.01 Gy	25 h	A-T	Directly irradiated	5	0	0	0	0	0	0	0	0
0.01 Gy	44 h	A-T	Bystander cells	0	48	48	43	50	50	50	50	50
0.01 Gy	44 h	A-T	Bystander cells	1	2	2	7	0	0	0	0	0
0.01 Gy	44 h	A-T	Bystander cells	2	0	0	0	0	0	0	0	0
0.01 Gy	44 h	A-T	Bystander cells	3	0	0	0	0	0	0	0	0
0.01 Gy	44 h	A-T	Bystander cells	4	0	0	0	0	0	0	0	0
0.01 Gy	44 h	A-T	Bystander cells	5	0	0	0	0	0	0	0	0
1 Gy	25 h	A-T	Bystander cells	0	49	50	37	50	50	50	50	50
1 Gy	25 h	A-T	Bystander cells	1	1	0	12	0	0	0	0	0
1 Gy	25 h	A-T	Bystander cells	2	0	0	1	0	0	0	0	0
1 Gy	25 h	A-T	Bystander cells	3	0	0	0	0	0	0	0	0
1 Gy	25 h	A-T	Bystander cells	4	0	0	0	0	0	0	0	0
1 Gy	25 h	A-T	Bystander cells	5	0	0	0	0	0	0	0	0
0.1 Gy	44 h	A-T	Directly irradiated	0	46	50	38	50	50	47	48	50
0.1 Gy	44 h	A-T	Directly irradiated	1	4	0	12	0	0	2	2	0
0.1 Gy	44 h	A-T	Directly irradiated	2	0	0	0	0	0	1	0	0
0.1 Gy	44 h	A-T	Directly irradiated	3	0	0	0	0	0	0	0	0
0.1 Gy	44 h	A-T	Directly irradiated	4	0	0	0	0	0	0	0	0
0.1 Gy	44 h	A-T	Directly irradiated	5	0	0	0	0	0	0	0	0
0 Gy	44 h	A-T	Bystander cells	0	50	50	41	50	50	48	50	50
0 Gy	44 h	A-T	Bystander cells	1	0	0	9	0	0	0	0	0
0 Gy	44 h	A-T	Bystander cells	2	0	0	0	0	0	1	0	0
0 Gy	44 h	A-T	Bystander cells	3	0	0	0	0	0	1	0	0
0 Gy	44 h	A-T	Bystander cells	4	0	0	0	0	0	0	0	0
0 Gy	44 h	A-T	Bystander cells	5	0	0	0	0	0	0	0	0
2 Gy	25 h	A-T	Bystander cells	0	46	50	43	49	50	48	50	50
2 Gy	25 h	A-T	Bystander cells	1	4	0	7	1	0	1	0	0
2 Gy	25 h	A-T	Bystander cells	2	0	0	0	0	0	0	0	0
2 Gy	25 h	A-T	Bystander cells	3	0	0	0	0	0	0	0	0
2 Gy	25 h	A-T	Bystander cells	4	0	0	0	0	0	0	0	0
2 Gy	25 h	A-T	Bystander cells	5	0	0	0	0	0	0	0	0
0 Gy	25 h	A-T	Directly irradiated	0	50	49	37	50	50	48	49	50
0 Gy	25 h	A-T	Directly irradiated	1	0	1	13	0	0	1	1	0
0 Gy	25 h	A-T	Directly irradiated	2	0	0	0	0	0	1	0	0
0 Gy	25 h	A-T	Directly irradiated	3	0	0	0	0	0	0	0	0
0 Gy	25 h	A-T	Directly irradiated	4	0	0	0	0	0	0	0	0
0 Gy	25 h	A-T	Directly irradiated	5	0	0	0	0	0	0	0	0
0.01 Gy	44 h	A-T	Directly irradiated	0	49	50	44	50	50	46	48	50
0.01 Gy	44 h	A-T	Directly irradiated	1	1	0	6	0	0	4	2	0
0.01 Gy	44 h	A-T	Directly irradiated	2	0	0	0	0	0	0	0	0
0.01 Gy	44 h	A-T	Directly irradiated	3	0	0	0	0	0	0	0	0
0.01 Gy	44 h	A-T	Directly irradiated	4	0	0	0	0	0	0	0	0
0.01 Gy	44 h	A-T	Directly irradiated	5	0	0	0	0	0	0	0	0
1 Gy	44 h	A-T	Bystander cells	0	48	50	45	50	50	49	49	50
1 Gy	44 h	A-T	Bystander cells	1	2	0	5	0	0	0	1	0
1 Gy	44 h	A-T	Bystander cells	2	0	0	0	0	0	1	0	0
1 Gy	44 h	A-T	Bystander cells	3	0	0	0	0	0	0	0	0
1 Gy	44 h	A-T	Bystander cells	4	0	0	0	0	0	0	0	0
1 Gy	44 h	A-T	Bystander cells	5	0	0	0	0	0	0	0	0
2 Gy	44 h	A-T	Bystander cells	0	50	49	46	50	50	46	50	50
2 Gy	44 h	A-T	Bystander cells	1	0	1	4	0	0	3	0	0
2 Gy	44 h	A-T	Bystander cells	2	0	0	0	0	0	0	0	0
2 Gy	44 h	A-T	Bystander cells	3	0	0	0	0	0	0	0	0
2 Gy	44 h	A-T	Bystander cells	4	0	0	0	0	0	1	0	0
2 Gy	44 h	A-T	Bystander cells	5	0	0	0	0	0	0	0	0
0.1 Gy	44 h	A-T	Bystander cells	0	47	49	43	50	50	48	50	50
0.1 Gy	44 h	A-T	Bystander cells	1	2	1	7	0	0	1	0	0
0.1 Gy	44 h	A-T	Bystander cells	2	1	0	0	0	0	0	0	0
0.1 Gy	44 h	A-T	Bystander cells	3	0	0	0	0	0	1	0	0
0.1 Gy	44 h	A-T	Bystander cells	4	0	0	0	0	0	0	0	0
0.1 Gy	44 h	A-T	Bystander cells	5	0	0	0	0	0	0	0	0
1 Gy	44 h	A-T	Directly irradiated	0	37	37	41	50	50	45	45	49
1 Gy	44 h	A-T	Directly irradiated	1	10	9	9	0	0	5	5	1
1 Gy	44 h	A-T	Directly irradiated	2	2	4	0	0	0	0	0	0
1 Gy	44 h	A-T	Directly irradiated	3	1	0	0	0	0	0	0	0
1 Gy	44 h	A-T	Directly irradiated	4	0	0	0	0	0	0	0	0
1 Gy	44 h	A-T	Directly irradiated	5	0	0	0	0	0	0	0	0
0 Gy	25 h	A-T	Directly irradiated	0	50	50	39	50	50	42	50	50
0 Gy	25 h	A-T	Directly irradiated	1	0	0	10	0	0	2	0	0
0 Gy	25 h	A-T	Directly irradiated	2	0	0	1	0	0	2	0	0
0 Gy	25 h	A-T	Directly irradiated	3	0	0	0	0	0	1	0	0
0 Gy	25 h	A-T	Directly irradiated	4	0	0	0	0	0	2	0	0
0 Gy	25 h	A-T	Directly irradiated	5	0	0	0	0	0	1	0	0
0 Gy	44 h	A-T	Directly irradiated	0	50	49	38	49	50	49	49	50
0 Gy	44 h	A-T	Directly irradiated	1	0	1	12	1	0	1	1	0
0 Gy	44 h	A-T	Directly irradiated	2	0	0	0	0	0	0	0	0
0 Gy	44 h	A-T	Directly irradiated	3	0	0	0	0	0	0	0	0
0 Gy	44 h	A-T	Directly irradiated	4	0	0	0	0	0	0	0	0
0 Gy	44 h	A-T	Directly irradiated	5	0	0	0	0	0	0	0	0
0.1 Gy	25 h	A-T	Directly irradiated	0	47	48	41	50	50	43	47	50
0.1 Gy	25 h	A-T	Directly irradiated	1	3	2	9	0	0	2	3	0
0.1 Gy	25 h	A-T	Directly irradiated	2	0	0	0	0	0	4	0	0
0.1 Gy	25 h	A-T	Directly irradiated	3	0	0	0	0	0	0	0	0
0.1 Gy	25 h	A-T	Directly irradiated	4	0	0	0	0	0	1	0	0
0.1 Gy	25 h	A-T	Directly irradiated	5	0	0	0	0	0	0	0	0
0 Gy	44 h	A-T	Bystander cells	0	49	49	42	50	50	45	49	50
0 Gy	44 h	A-T	Bystander cells	1	1	1	8	0	0	3	1	0
0 Gy	44 h	A-T	Bystander cells	2	0	0	0	0	0	0	0	0
0 Gy	44 h	A-T	Bystander cells	3	0	0	0	0	0	1	0	0
0 Gy	44 h	A-T	Bystander cells	4	0	0	0	0	0	1	0	0
0 Gy	44 h	A-T	Bystander cells	5	0	0	0	0	0	0	0	0
1 Gy	44 h	A-T	Directly irradiated	0	31	33	44	47	50	38	44	46
1 Gy	44 h	A-T	Directly irradiated	1	6	9	6	3	0	7	4	2
1 Gy	44 h	A-T	Directly irradiated	2	7	8	0	0	0	4	1	1
1 Gy	44 h	A-T	Directly irradiated	3	4	0	0	0	0	1	0	1
1 Gy	44 h	A-T	Directly irradiated	4	2	0	0	0	0	0	0	0
1 Gy	44 h	A-T	Directly irradiated	5	0	0	0	0	0	0	1	0
