# Supplementary material for: Assessment of Targeted and Non-Targeted Responses in Cells Deficient in ATM Function following Exposure to Low and High Dose X-Rays
Source: PLoS One. 2014 Mar 28;9(3):e93211. doi: 10.1371/journal.pone.0093211 (PMC3969311; doi:10.1371/journal.pone.0093211)
Supplement: Table S2 — Supporting data on viability assay results. (XLSX) [file pone.0093211.s002.xlsx]

## Sheet: Viability assay
PLATE NR	WELL NR	VIABLITY (ABSORBANCE)	IRRADIATION DOSE	POST-IRRADIATION TIME	CELL LINE	EXPERIMENT NR.	BYSTANDER OR IRRADIATED CELLS
1	1	0.296	0 Gy	44 h	WT	101	Bystander cells
1	2	0.333	0 Gy	44 h	WT	101	Bystander cells
1	3	0.333	0 Gy	44 h	WT	101	Bystander cells
1	4	0.332	0 Gy	44 h	WT	101	Bystander cells
1	5	0.351	0 Gy	44 h	WT	101	Bystander cells
1	6	0.343	0 Gy	44 h	WT	101	Bystander cells
2	1	0.263	0.01 Gy	44 h	WT	101	Bystander cells
2	2	0.267	0.01 Gy	44 h	WT	101	Bystander cells
2	3	0.26	0.01 Gy	44 h	WT	101	Bystander cells
2	4	0.238	0.01 Gy	44 h	WT	101	Bystander cells
2	5	0.255	0.01 Gy	44 h	WT	101	Bystander cells
2	6	0.249	0.01 Gy	44 h	WT	101	Bystander cells
3	1	0.289	0.1 Gy	44 h	WT	101	Bystander cells
3	2	0.296	0.1 Gy	44 h	WT	101	Bystander cells
3	3	0.302	0.1 Gy	44 h	WT	101	Bystander cells
3	4	0.281	0.1 Gy	44 h	WT	101	Bystander cells
3	5	0.262	0.1 Gy	44 h	WT	101	Bystander cells
3	6	0.278	0.1 Gy	44 h	WT	101	Bystander cells
4	1	0.285	1 Gy	44 h	WT	101	Bystander cells
4	2	0.305	1 Gy	44 h	WT	101	Bystander cells
4	3	0.299	1 Gy	44 h	WT	101	Bystander cells
4	4	0.267	1 Gy	44 h	WT	101	Bystander cells
4	5	0.275	1 Gy	44 h	WT	101	Bystander cells
4	6	0.269	1 Gy	44 h	WT	101	Bystander cells
5	1	0.297	0 Gy	44 h	WT	102	Bystander cells
5	2	0.31	0 Gy	44 h	WT	102	Bystander cells
5	3	0.293	0 Gy	44 h	WT	102	Bystander cells
5	4	0.302	0 Gy	44 h	WT	102	Bystander cells
5	5	0.306	0 Gy	44 h	WT	102	Bystander cells
5	6	0.258	0 Gy	44 h	WT	102	Bystander cells
6	1	0.239	0.01 Gy	44 h	WT	102	Bystander cells
6	2	0.254	0.01 Gy	44 h	WT	102	Bystander cells
6	3	0.257	0.01 Gy	44 h	WT	102	Bystander cells
6	4	0.255	0.01 Gy	44 h	WT	102	Bystander cells
6	5	0.252	0.01 Gy	44 h	WT	102	Bystander cells
6	6	0.238	0.01 Gy	44 h	WT	102	Bystander cells
7	1	0.239	0.1 Gy	44 h	WT	102	Bystander cells
7	2	0.235	0.1 Gy	44 h	WT	102	Bystander cells
7	3	0.251	0.1 Gy	44 h	WT	102	Bystander cells
7	4	0.252	0.1 Gy	44 h	WT	102	Bystander cells
7	5	0.23	0.1 Gy	44 h	WT	102	Bystander cells
7	6	0.221	0.1 Gy	44 h	WT	102	Bystander cells
8	1	0.246	1 Gy	44 h	WT	102	Bystander cells
8	2	0.245	1 Gy	44 h	WT	102	Bystander cells
8	3	0.241	1 Gy	44 h	WT	102	Bystander cells
8	4	0.262	1 Gy	44 h	WT	102	Bystander cells
8	5	0.252	1 Gy	44 h	WT	102	Bystander cells
8	6	0.222	1 Gy	44 h	WT	102	Bystander cells
9	1	0.206	2 Gy	44 h	WT	102	Bystander cells
9	2	0.252	2 Gy	44 h	WT	102	Bystander cells
9	3	0.26	2 Gy	44 h	WT	102	Bystander cells
9	4	0.264	2 Gy	44 h	WT	102	Bystander cells
9	5	0.254	2 Gy	44 h	WT	102	Bystander cells
9	6	0.235	2 Gy	44 h	WT	102	Bystander cells
10	1	0.205	0 Gy	44 h	WT	103	Bystander cells
10	2	0.213	0 Gy	44 h	WT	103	Bystander cells
10	3	0.231	0 Gy	44 h	WT	103	Bystander cells
10	4	0.23	0 Gy	44 h	WT	103	Bystander cells
10	5	0.24	0 Gy	44 h	WT	103	Bystander cells
10	6	0.228	0 Gy	44 h	WT	103	Bystander cells
11	1	0.231	0.01 Gy	44 h	WT	103	Bystander cells
11	2	0.239	0.01 Gy	44 h	WT	103	Bystander cells
11	3	0.256	0.01 Gy	44 h	WT	103	Bystander cells
11	4	0.246	0.01 Gy	44 h	WT	103	Bystander cells
11	5	0.261	0.01 Gy	44 h	WT	103	Bystander cells
11	6	0.257	0.01 Gy	44 h	WT	103	Bystander cells
12	1	0.173	0.1 Gy	44 h	WT	103	Bystander cells
12	2	0.231	0.1 Gy	44 h	WT	103	Bystander cells
12	3	0.235	0.1 Gy	44 h	WT	103	Bystander cells
12	4	0.255	0.1 Gy	44 h	WT	103	Bystander cells
12	5	0.237	0.1 Gy	44 h	WT	103	Bystander cells
12	6	0.205	0.1 Gy	44 h	WT	103	Bystander cells
13	1	0.268	1 Gy	44 h	WT	103	Bystander cells
13	2	0.27	1 Gy	44 h	WT	103	Bystander cells
13	3	0.308	1 Gy	44 h	WT	103	Bystander cells
13	4	0.281	1 Gy	44 h	WT	103	Bystander cells
13	5	0.28	1 Gy	44 h	WT	103	Bystander cells
13	6	0.274	1 Gy	44 h	WT	103	Bystander cells
14	1	0.222	2 Gy	44 h	WT	103	Bystander cells
14	2	0.234	2 Gy	44 h	WT	103	Bystander cells
14	3	0.264	2 Gy	44 h	WT	103	Bystander cells
14	4	0.24	2 Gy	44 h	WT	103	Bystander cells
14	5	0.25	2 Gy	44 h	WT	103	Bystander cells
14	6	0.229	2 Gy	44 h	WT	103	Bystander cells
15	1	0.253	0 Gy	44 h	WT	104	Directly irradiated
15	2	0.246	0 Gy	44 h	WT	104	Directly irradiated
15	3	0.28	0 Gy	44 h	WT	104	Directly irradiated
15	4	0.255	0 Gy	44 h	WT	104	Directly irradiated
15	5	0.262	0 Gy	44 h	WT	104	Directly irradiated
15	6	0.262	0 Gy	44 h	WT	104	Directly irradiated
16	1	0.348	0.01 Gy	44 h	WT	104	Directly irradiated
16	2	0.379	0.01 Gy	44 h	WT	104	Directly irradiated
16	3	0.368	0.01 Gy	44 h	WT	104	Directly irradiated
16	4	0.341	0.01 Gy	44 h	WT	104	Directly irradiated
16	5	0.354	0.01 Gy	44 h	WT	104	Directly irradiated
16	6	0.341	0.01 Gy	44 h	WT	104	Directly irradiated
17	1	0.314	0.1 Gy	44 h	WT	104	Directly irradiated
17	2	0.289	0.1 Gy	44 h	WT	104	Directly irradiated
17	3	0.274	0.1 Gy	44 h	WT	104	Directly irradiated
17	4	0.293	0.1 Gy	44 h	WT	104	Directly irradiated
17	5	0.276	0.1 Gy	44 h	WT	104	Directly irradiated
17	6	0.286	0.1 Gy	44 h	WT	104	Directly irradiated
18	1	0.182	1 Gy	44 h	WT	104	Directly irradiated
18	2	0.209	1 Gy	44 h	WT	104	Directly irradiated
18	3	0.218	1 Gy	44 h	WT	104	Directly irradiated
18	4	0.221	1 Gy	44 h	WT	104	Directly irradiated
18	5	0.217	1 Gy	44 h	WT	104	Directly irradiated
18	6	0.218	1 Gy	44 h	WT	104	Directly irradiated
19	1	0.205	0 Gy	44 h	WT	105	Directly irradiated
19	2	0.254	0 Gy	44 h	WT	105	Directly irradiated
19	3	0.251	0 Gy	44 h	WT	105	Directly irradiated
19	4	0.261	0 Gy	44 h	WT	105	Directly irradiated
19	5	0.251	0 Gy	44 h	WT	105	Directly irradiated
19	6	0.232	0 Gy	44 h	WT	105	Directly irradiated
20	1	0.27	0.01 Gy	44 h	WT	105	Directly irradiated
20	2	0.281	0.01 Gy	44 h	WT	105	Directly irradiated
20	3	0.275	0.01 Gy	44 h	WT	105	Directly irradiated
20	4	0.276	0.01 Gy	44 h	WT	105	Directly irradiated
20	5	0.288	0.01 Gy	44 h	WT	105	Directly irradiated
20	6	0.274	0.01 Gy	44 h	WT	105	Directly irradiated
21	1	0.217	0.1 Gy	44 h	WT	105	Directly irradiated
21	2	0.221	0.1 Gy	44 h	WT	105	Directly irradiated
21	3	0.237	0.1 Gy	44 h	WT	105	Directly irradiated
21	4	0.237	0.1 Gy	44 h	WT	105	Directly irradiated
21	5	0.235	0.1 Gy	44 h	WT	105	Directly irradiated
21	6	0.216	0.1 Gy	44 h	WT	105	Directly irradiated
22	1	0.164	1 Gy	44 h	WT	105	Directly irradiated
22	2	0.193	1 Gy	44 h	WT	105	Directly irradiated
22	3	0.198	1 Gy	44 h	WT	105	Directly irradiated
22	4	0.197	1 Gy	44 h	WT	105	Directly irradiated
22	5	0.187	1 Gy	44 h	WT	105	Directly irradiated
22	6	0.163	1 Gy	44 h	WT	105	Directly irradiated
23	1	0.203	2 Gy	44 h	WT	105	Directly irradiated
23	2	0.21	2 Gy	44 h	WT	105	Directly irradiated
23	3	0.223	2 Gy	44 h	WT	105	Directly irradiated
23	4	0.207	2 Gy	44 h	WT	105	Directly irradiated
23	5	0.208	2 Gy	44 h	WT	105	Directly irradiated
23	6	0.207	2 Gy	44 h	WT	105	Directly irradiated
24	1	0.23	0 Gy	44 h	WT	106	Directly irradiated
24	2	0.26	0 Gy	44 h	WT	106	Directly irradiated
24	3	0.27	0 Gy	44 h	WT	106	Directly irradiated
24	4	0.274	0 Gy	44 h	WT	106	Directly irradiated
24	5	0.276	0 Gy	44 h	WT	106	Directly irradiated
24	6	0.243	0 Gy	44 h	WT	106	Directly irradiated
25	1	0.35	0.01 Gy	44 h	WT	106	Directly irradiated
25	2	0.35	0.01 Gy	44 h	WT	106	Directly irradiated
25	3	0.345	0.01 Gy	44 h	WT	106	Directly irradiated
25	4	0.365	0.01 Gy	44 h	WT	106	Directly irradiated
25	5	0.363	0.01 Gy	44 h	WT	106	Directly irradiated
25	6	0.33	0.01 Gy	44 h	WT	106	Directly irradiated
26	1	0.249	0.1 Gy	44 h	WT	106	Directly irradiated
26	2	0.259	0.1 Gy	44 h	WT	106	Directly irradiated
26	3	0.267	0.1 Gy	44 h	WT	106	Directly irradiated
26	4	0.268	0.1 Gy	44 h	WT	106	Directly irradiated
26	5	0.28	0.1 Gy	44 h	WT	106	Directly irradiated
26	6	0.254	0.1 Gy	44 h	WT	106	Directly irradiated
27	1	0.131	1 Gy	44 h	WT	106	Directly irradiated
27	2	0.143	1 Gy	44 h	WT	106	Directly irradiated
27	3	0.159	1 Gy	44 h	WT	106	Directly irradiated
27	4	0.16	1 Gy	44 h	WT	106	Directly irradiated
27	5	0.15	1 Gy	44 h	WT	106	Directly irradiated
27	6	0.145	1 Gy	44 h	WT	106	Directly irradiated
28	1	0.235	2 Gy	44 h	WT	106	Directly irradiated
28	2	0.258	2 Gy	44 h	WT	106	Directly irradiated
28	3	0.254	2 Gy	44 h	WT	106	Directly irradiated
28	4	0.266	2 Gy	44 h	WT	106	Directly irradiated
28	5	0.278	2 Gy	44 h	WT	106	Directly irradiated
28	6	0.259	2 Gy	44 h	WT	106	Directly irradiated
29	1	0.345	0 Gy	63 h	WT	107	Bystander cells
29	2	0.354	0 Gy	63 h	WT	107	Bystander cells
29	3	0.361	0 Gy	63 h	WT	107	Bystander cells
29	4	0.355	0 Gy	63 h	WT	107	Bystander cells
29	5	0.347	0 Gy	63 h	WT	107	Bystander cells
29	6	0.319	0 Gy	63 h	WT	107	Bystander cells
30	1	0.354	0.01 Gy	63 h	WT	107	Bystander cells
30	2	0.333	0.01 Gy	63 h	WT	107	Bystander cells
30	3	0.341	0.01 Gy	63 h	WT	107	Bystander cells
30	4	0.333	0.01 Gy	63 h	WT	107	Bystander cells
30	5	0.336	0.01 Gy	63 h	WT	107	Bystander cells
30	6	0.347	0.01 Gy	63 h	WT	107	Bystander cells
31	1	0.374	0.1 Gy	63 h	WT	107	Bystander cells
31	2	0.374	0.1 Gy	63 h	WT	107	Bystander cells
31	3	0.406	0.1 Gy	63 h	WT	107	Bystander cells
31	4	0.385	0.1 Gy	63 h	WT	107	Bystander cells
31	5	0.344	0.1 Gy	63 h	WT	107	Bystander cells
31	6	0.377	0.1 Gy	63 h	WT	107	Bystander cells
32	1	0.391	1 Gy	63 h	WT	107	Bystander cells
32	2	0.368	1 Gy	63 h	WT	107	Bystander cells
32	3	0.392	1 Gy	63 h	WT	107	Bystander cells
32	4	0.354	1 Gy	63 h	WT	107	Bystander cells
32	5	0.342	1 Gy	63 h	WT	107	Bystander cells
32	6	0.349	1 Gy	63 h	WT	107	Bystander cells
33	1	0.305	0 Gy	63 h	WT	108	Bystander cells
33	2	0.29	0 Gy	63 h	WT	108	Bystander cells
33	3	0.303	0 Gy	63 h	WT	108	Bystander cells
33	4	0.297	0 Gy	63 h	WT	108	Bystander cells
33	5	0.293	0 Gy	63 h	WT	108	Bystander cells
33	6	0.285	0 Gy	63 h	WT	108	Bystander cells
34	1	0.322	0.01 Gy	63 h	WT	108	Bystander cells
34	2	0.319	0.01 Gy	63 h	WT	108	Bystander cells
34	3	0.304	0.01 Gy	63 h	WT	108	Bystander cells
34	4	0.304	0.01 Gy	63 h	WT	108	Bystander cells
34	5	0.289	0.01 Gy	63 h	WT	108	Bystander cells
34	6	0.302	0.01 Gy	63 h	WT	108	Bystander cells
35	1	0.215	0.1 Gy	63 h	WT	108	Bystander cells
35	2	0.244	0.1 Gy	63 h	WT	108	Bystander cells
35	3	0.265	0.1 Gy	63 h	WT	108	Bystander cells
35	4	0.249	0.1 Gy	63 h	WT	108	Bystander cells
35	5	0.25	0.1 Gy	63 h	WT	108	Bystander cells
35	6	0.244	0.1 Gy	63 h	WT	108	Bystander cells
36	1	0.274	1 Gy	63 h	WT	108	Bystander cells
36	2	0.305	1 Gy	63 h	WT	108	Bystander cells
36	3	0.306	1 Gy	63 h	WT	108	Bystander cells
36	4	0.296	1 Gy	63 h	WT	108	Bystander cells
36	5	0.286	1 Gy	63 h	WT	108	Bystander cells
36	6	0.289	1 Gy	63 h	WT	108	Bystander cells
37	1	0.322	2 Gy	63 h	WT	108	Bystander cells
37	2	0.305	2 Gy	63 h	WT	108	Bystander cells
37	3	0.319	2 Gy	63 h	WT	108	Bystander cells
37	4	0.312	2 Gy	63 h	WT	108	Bystander cells
37	5	0.318	2 Gy	63 h	WT	108	Bystander cells
37	6	0.308	2 Gy	63 h	WT	108	Bystander cells
38	1	0.285	0 Gy	63 h	WT	109	Bystander cells
38	2	0.271	0 Gy	63 h	WT	109	Bystander cells
38	3	0.317	0 Gy	63 h	WT	109	Bystander cells
38	4	0.317	0 Gy	63 h	WT	109	Bystander cells
38	5	0.287	0 Gy	63 h	WT	109	Bystander cells
38	6	0.317	0 Gy	63 h	WT	109	Bystander cells
39	1	0.306	0.01 Gy	63 h	WT	109	Bystander cells
39	2	0.302	0.01 Gy	63 h	WT	109	Bystander cells
39	3	0.347	0.01 Gy	63 h	WT	109	Bystander cells
39	4	0.319	0.01 Gy	63 h	WT	109	Bystander cells
39	5	0.317	0.01 Gy	63 h	WT	109	Bystander cells
39	6	0.321	0.01 Gy	63 h	WT	109	Bystander cells
40	1	0.269	0.1 Gy	63 h	WT	109	Bystander cells
40	2	0.299	0.1 Gy	63 h	WT	109	Bystander cells
40	3	0.303	0.1 Gy	63 h	WT	109	Bystander cells
40	4	0.309	0.1 Gy	63 h	WT	109	Bystander cells
40	5	0.308	0.1 Gy	63 h	WT	109	Bystander cells
40	6	0.246	0.1 Gy	63 h	WT	109	Bystander cells
41	1	0.301	1 Gy	63 h	WT	109	Bystander cells
41	2	0.302	1 Gy	63 h	WT	109	Bystander cells
41	3	0.331	1 Gy	63 h	WT	109	Bystander cells
41	4	0.315	1 Gy	63 h	WT	109	Bystander cells
41	5	0.319	1 Gy	63 h	WT	109	Bystander cells
41	6	0.319	1 Gy	63 h	WT	109	Bystander cells
42	1	0.286	2 Gy	63 h	WT	109	Bystander cells
42	2	0.291	2 Gy	63 h	WT	109	Bystander cells
42	3	0.316	2 Gy	63 h	WT	109	Bystander cells
42	4	0.298	2 Gy	63 h	WT	109	Bystander cells
42	5	0.299	2 Gy	63 h	WT	109	Bystander cells
42	6	0.307	2 Gy	63 h	WT	109	Bystander cells
43	1	0.284	0 Gy	63 h	WT	110	Directly irradiated
43	2	0.258	0 Gy	63 h	WT	110	Directly irradiated
43	3	0.283	0 Gy	63 h	WT	110	Directly irradiated
43	4	0.275	0 Gy	63 h	WT	110	Directly irradiated
43	5	0.263	0 Gy	63 h	WT	110	Directly irradiated
43	6	0.267	0 Gy	63 h	WT	110	Directly irradiated
44	1	0.402	0.01 Gy	63 h	WT	110	Directly irradiated
44	2	0.404	0.01 Gy	63 h	WT	110	Directly irradiated
44	3	0.406	0.01 Gy	63 h	WT	110	Directly irradiated
44	4	0.396	0.01 Gy	63 h	WT	110	Directly irradiated
44	5	0.378	0.01 Gy	63 h	WT	110	Directly irradiated
44	6	0.389	0.01 Gy	63 h	WT	110	Directly irradiated
45	1	0.273	0.1 Gy	63 h	WT	110	Directly irradiated
45	2	0.291	0.1 Gy	63 h	WT	110	Directly irradiated
45	3	0.31	0.1 Gy	63 h	WT	110	Directly irradiated
45	4	0.283	0.1 Gy	63 h	WT	110	Directly irradiated
45	5	0.279	0.1 Gy	63 h	WT	110	Directly irradiated
45	6	0.281	0.1 Gy	63 h	WT	110	Directly irradiated
46	1	0.269	1 Gy	63 h	WT	110	Directly irradiated
46	2	0.283	1 Gy	63 h	WT	110	Directly irradiated
46	3	0.32	1 Gy	63 h	WT	110	Directly irradiated
46	4	0.301	1 Gy	63 h	WT	110	Directly irradiated
46	5	0.264	1 Gy	63 h	WT	110	Directly irradiated
46	6	0.277	1 Gy	63 h	WT	110	Directly irradiated
47	1	0.314	0 Gy	63 h	WT	111	Directly irradiated
47	2	0.282	0 Gy	63 h	WT	111	Directly irradiated
47	3	0.307	0 Gy	63 h	WT	111	Directly irradiated
47	4	0.298	0 Gy	63 h	WT	111	Directly irradiated
47	5	0.297	0 Gy	63 h	WT	111	Directly irradiated
47	6	0.3	0 Gy	63 h	WT	111	Directly irradiated
48	1	0.23	0.01 Gy	63 h	WT	111	Directly irradiated
48	2	0.268	0.01 Gy	63 h	WT	111	Directly irradiated
48	3	0.277	0.01 Gy	63 h	WT	111	Directly irradiated
48	4	0.258	0.01 Gy	63 h	WT	111	Directly irradiated
48	5	0.256	0.01 Gy	63 h	WT	111	Directly irradiated
48	6	0.215	0.01 Gy	63 h	WT	111	Directly irradiated
49	1	0.316	0.1 Gy	63 h	WT	111	Directly irradiated
49	2	0.291	0.1 Gy	63 h	WT	111	Directly irradiated
49	3	0.314	0.1 Gy	63 h	WT	111	Directly irradiated
49	4	0.293	0.1 Gy	63 h	WT	111	Directly irradiated
49	5	0.301	0.1 Gy	63 h	WT	111	Directly irradiated
49	6	0.306	0.1 Gy	63 h	WT	111	Directly irradiated
50	1	0.161	1 Gy	63 h	WT	111	Directly irradiated
50	2	0.164	1 Gy	63 h	WT	111	Directly irradiated
50	3	0.188	1 Gy	63 h	WT	111	Directly irradiated
50	4	0.167	1 Gy	63 h	WT	111	Directly irradiated
50	5	0.16	1 Gy	63 h	WT	111	Directly irradiated
50	6	0.167	1 Gy	63 h	WT	111	Directly irradiated
51	1	0.19	2 Gy	63 h	WT	111	Directly irradiated
51	2	0.19	2 Gy	63 h	WT	111	Directly irradiated
51	3	0.205	2 Gy	63 h	WT	111	Directly irradiated
51	4	0.187	2 Gy	63 h	WT	111	Directly irradiated
51	5	0.183	2 Gy	63 h	WT	111	Directly irradiated
51	6	0.185	2 Gy	63 h	WT	111	Directly irradiated
52	1	0.234	0 Gy	63 h	WT	112	Directly irradiated
52	2	0.254	0 Gy	63 h	WT	112	Directly irradiated
52	3	0.27	0 Gy	63 h	WT	112	Directly irradiated
52	4	0.254	0 Gy	63 h	WT	112	Directly irradiated
52	5	0.258	0 Gy	63 h	WT	112	Directly irradiated
52	6	0.25	0 Gy	63 h	WT	112	Directly irradiated
53	1	0.291	0.01 Gy	63 h	WT	112	Directly irradiated
53	2	0.306	0.01 Gy	63 h	WT	112	Directly irradiated
53	3	0.332	0.01 Gy	63 h	WT	112	Directly irradiated
53	4	0.328	0.01 Gy	63 h	WT	112	Directly irradiated
53	5	0.312	0.01 Gy	63 h	WT	112	Directly irradiated
53	6	0.3	0.01 Gy	63 h	WT	112	Directly irradiated
54	1	0.239	0.1 Gy	63 h	WT	112	Directly irradiated
54	2	0.263	0.1 Gy	63 h	WT	112	Directly irradiated
54	3	0.271	0.1 Gy	63 h	WT	112	Directly irradiated
54	4	0.273	0.1 Gy	63 h	WT	112	Directly irradiated
54	5	0.275	0.1 Gy	63 h	WT	112	Directly irradiated
54	6	0.233	0.1 Gy	63 h	WT	112	Directly irradiated
55	1	0.192	1 Gy	63 h	WT	112	Directly irradiated
55	2	0.194	1 Gy	63 h	WT	112	Directly irradiated
55	3	0.229	1 Gy	63 h	WT	112	Directly irradiated
55	4	0.215	1 Gy	63 h	WT	112	Directly irradiated
55	5	0.192	1 Gy	63 h	WT	112	Directly irradiated
55	6	0.212	1 Gy	63 h	WT	112	Directly irradiated
56	1	0.157	2 Gy	63 h	WT	112	Directly irradiated
56	2	0.154	2 Gy	63 h	WT	112	Directly irradiated
56	3	0.171	2 Gy	63 h	WT	112	Directly irradiated
56	4	0.161	2 Gy	63 h	WT	112	Directly irradiated
56	5	0.149	2 Gy	63 h	WT	112	Directly irradiated
56	6	0.154	2 Gy	63 h	WT	112	Directly irradiated
57	1	0.501	0 Gy	44 h	ATM carrier	201	Bystander cells
57	2	0.537	0 Gy	44 h	ATM carrier	201	Bystander cells
57	3	0.534	0 Gy	44 h	ATM carrier	201	Bystander cells
57	4	0.564	0 Gy	44 h	ATM carrier	201	Bystander cells
57	5	0.531	0 Gy	44 h	ATM carrier	201	Bystander cells
57	6	0.491	0 Gy	44 h	ATM carrier	201	Bystander cells
58	1	0.387	0.01 Gy	44 h	ATM carrier	201	Bystander cells
58	2	0.415	0.01 Gy	44 h	ATM carrier	201	Bystander cells
58	3	0.428	0.01 Gy	44 h	ATM carrier	201	Bystander cells
58	4	0.431	0.01 Gy	44 h	ATM carrier	201	Bystander cells
58	5	0.433	0.01 Gy	44 h	ATM carrier	201	Bystander cells
58	6	0.404	0.01 Gy	44 h	ATM carrier	201	Bystander cells
59	1	0.296	0.1 Gy	44 h	ATM carrier	201	Bystander cells
59	2	0.363	0.1 Gy	44 h	ATM carrier	201	Bystander cells
59	3	0.38	0.1 Gy	44 h	ATM carrier	201	Bystander cells
59	4	0.384	0.1 Gy	44 h	ATM carrier	201	Bystander cells
59	5	0.398	0.1 Gy	44 h	ATM carrier	201	Bystander cells
59	6	0.341	0.1 Gy	44 h	ATM carrier	201	Bystander cells
60	1	0.406	1 Gy	44 h	ATM carrier	201	Bystander cells
60	2	0.402	1 Gy	44 h	ATM carrier	201	Bystander cells
60	3	0.429	1 Gy	44 h	ATM carrier	201	Bystander cells
60	4	0.415	1 Gy	44 h	ATM carrier	201	Bystander cells
60	5	0.439	1 Gy	44 h	ATM carrier	201	Bystander cells
60	6	0.402	1 Gy	44 h	ATM carrier	201	Bystander cells
61	1	0.387	2 Gy	44 h	ATM carrier	201	Bystander cells
61	2	0.458	2 Gy	44 h	ATM carrier	201	Bystander cells
61	3	0.455	2 Gy	44 h	ATM carrier	201	Bystander cells
61	4	0.458	2 Gy	44 h	ATM carrier	201	Bystander cells
61	5	0.461	2 Gy	44 h	ATM carrier	201	Bystander cells
61	6	0.412	2 Gy	44 h	ATM carrier	201	Bystander cells
62	1	0.458	0 Gy	44 h	ATM carrier	202	Bystander cells
62	2	0.408	0 Gy	44 h	ATM carrier	202	Bystander cells
62	3	0.443	0 Gy	44 h	ATM carrier	202	Bystander cells
62	4	0.409	0 Gy	44 h	ATM carrier	202	Bystander cells
62	5	0.387	0 Gy	44 h	ATM carrier	202	Bystander cells
62	6	0.412	0 Gy	44 h	ATM carrier	202	Bystander cells
63	1	0.384	0 Gy	44 h	ATM carrier	202	Bystander cells
63	2	0.373	0 Gy	44 h	ATM carrier	202	Bystander cells
63	3	0.424	0 Gy	44 h	ATM carrier	202	Bystander cells
63	4	0.383	0 Gy	44 h	ATM carrier	202	Bystander cells
63	5	0.342	0 Gy	44 h	ATM carrier	202	Bystander cells
63	6	0.372	0 Gy	44 h	ATM carrier	202	Bystander cells
64	1	0.416	0.01 Gy	44 h	ATM carrier	202	Bystander cells
64	2	0.41	0.01 Gy	44 h	ATM carrier	202	Bystander cells
64	3	0.443	0.01 Gy	44 h	ATM carrier	202	Bystander cells
64	4	0.413	0.01 Gy	44 h	ATM carrier	202	Bystander cells
64	5	0.361	0.01 Gy	44 h	ATM carrier	202	Bystander cells
64	6	0.389	0.01 Gy	44 h	ATM carrier	202	Bystander cells
65	1	0.374	0.1 Gy	44 h	ATM carrier	202	Bystander cells
65	2	0.338	0.1 Gy	44 h	ATM carrier	202	Bystander cells
65	3	0.4	0.1 Gy	44 h	ATM carrier	202	Bystander cells
65	4	0.379	0.1 Gy	44 h	ATM carrier	202	Bystander cells
65	5	0.384	0.1 Gy	44 h	ATM carrier	202	Bystander cells
65	6	0.369	0.1 Gy	44 h	ATM carrier	202	Bystander cells
66	1	0.437	1 Gy	44 h	ATM carrier	202	Bystander cells
66	2	0.414	1 Gy	44 h	ATM carrier	202	Bystander cells
66	3	0.442	1 Gy	44 h	ATM carrier	202	Bystander cells
66	4	0.426	1 Gy	44 h	ATM carrier	202	Bystander cells
66	5	0.396	1 Gy	44 h	ATM carrier	202	Bystander cells
66	6	0.438	1 Gy	44 h	ATM carrier	202	Bystander cells
67	1	0.362	2 Gy	44 h	ATM carrier	202	Bystander cells
67	2	0.345	2 Gy	44 h	ATM carrier	202	Bystander cells
67	3	0.409	2 Gy	44 h	ATM carrier	202	Bystander cells
67	4	0.372	2 Gy	44 h	ATM carrier	202	Bystander cells
67	5	0.325	2 Gy	44 h	ATM carrier	202	Bystander cells
67	6	0.359	2 Gy	44 h	ATM carrier	202	Bystander cells
68	1	0.337	0 Gy	44 h	ATM carrier	203	Bystander cells
68	2	0.335	0 Gy	44 h	ATM carrier	203	Bystander cells
68	3	0.374	0 Gy	44 h	ATM carrier	203	Bystander cells
68	4	0.361	0 Gy	44 h	ATM carrier	203	Bystander cells
68	5	0.358	0 Gy	44 h	ATM carrier	203	Bystander cells
68	6	0.349	0 Gy	44 h	ATM carrier	203	Bystander cells
69	1	0.341	0 Gy	44 h	ATM carrier	203	Bystander cells
69	2	0.334	0 Gy	44 h	ATM carrier	203	Bystander cells
69	3	0.392	0 Gy	44 h	ATM carrier	203	Bystander cells
69	4	0.384	0 Gy	44 h	ATM carrier	203	Bystander cells
69	5	0.381	0 Gy	44 h	ATM carrier	203	Bystander cells
69	6	0.371	0 Gy	44 h	ATM carrier	203	Bystander cells
70	1	0.387	0.01 Gy	44 h	ATM carrier	203	Bystander cells
70	2	0.398	0.01 Gy	44 h	ATM carrier	203	Bystander cells
70	3	0.473	0.01 Gy	44 h	ATM carrier	203	Bystander cells
70	4	0.435	0.01 Gy	44 h	ATM carrier	203	Bystander cells
70	5	0.409	0.01 Gy	44 h	ATM carrier	203	Bystander cells
70	6	0.429	0.01 Gy	44 h	ATM carrier	203	Bystander cells
71	1	0.326	0.1 Gy	44 h	ATM carrier	203	Bystander cells
71	2	0.324	0.1 Gy	44 h	ATM carrier	203	Bystander cells
71	3	0.39	0.1 Gy	44 h	ATM carrier	203	Bystander cells
71	4	0.369	0.1 Gy	44 h	ATM carrier	203	Bystander cells
71	5	0.356	0.1 Gy	44 h	ATM carrier	203	Bystander cells
71	6	0.388	0.1 Gy	44 h	ATM carrier	203	Bystander cells
72	1	0.371	1 Gy	44 h	ATM carrier	203	Bystander cells
72	2	0.352	1 Gy	44 h	ATM carrier	203	Bystander cells
72	3	0.345	1 Gy	44 h	ATM carrier	203	Bystander cells
72	4	0.361	1 Gy	44 h	ATM carrier	203	Bystander cells
72	5	0.355	1 Gy	44 h	ATM carrier	203	Bystander cells
72	6	0.349	1 Gy	44 h	ATM carrier	203	Bystander cells
73	1	0.331	2 Gy	44 h	ATM carrier	203	Bystander cells
73	2	0.306	2 Gy	44 h	ATM carrier	203	Bystander cells
73	3	0.356	2 Gy	44 h	ATM carrier	203	Bystander cells
73	4	0.332	2 Gy	44 h	ATM carrier	203	Bystander cells
73	5	0.311	2 Gy	44 h	ATM carrier	203	Bystander cells
73	6	0.35	2 Gy	44 h	ATM carrier	203	Bystander cells
74	1	0.422	0 Gy	44 h	ATM carrier	204	Directly irradiated
74	2	0.428	0 Gy	44 h	ATM carrier	204	Directly irradiated
74	3	0.434	0 Gy	44 h	ATM carrier	204	Directly irradiated
74	4	0.455	0 Gy	44 h	ATM carrier	204	Directly irradiated
74	5	0.469	0 Gy	44 h	ATM carrier	204	Directly irradiated
74	6	0.407	0 Gy	44 h	ATM carrier	204	Directly irradiated
75	1	0.455	0.01 Gy	44 h	ATM carrier	204	Directly irradiated
75	2	0.48	0.01 Gy	44 h	ATM carrier	204	Directly irradiated
75	3	0.48	0.01 Gy	44 h	ATM carrier	204	Directly irradiated
75	4	0.473	0.01 Gy	44 h	ATM carrier	204	Directly irradiated
75	5	0.481	0.01 Gy	44 h	ATM carrier	204	Directly irradiated
75	6	0.454	0.01 Gy	44 h	ATM carrier	204	Directly irradiated
76	1	0.311	0.1 Gy	44 h	ATM carrier	204	Directly irradiated
76	2	0.39	0.1 Gy	44 h	ATM carrier	204	Directly irradiated
76	3	0.411	0.1 Gy	44 h	ATM carrier	204	Directly irradiated
76	4	0.384	0.1 Gy	44 h	ATM carrier	204	Directly irradiated
76	5	0.414	0.1 Gy	44 h	ATM carrier	204	Directly irradiated
76	6	0.353	0.1 Gy	44 h	ATM carrier	204	Directly irradiated
77	1	0.233	1 Gy	44 h	ATM carrier	204	Directly irradiated
77	2	0.3	1 Gy	44 h	ATM carrier	204	Directly irradiated
77	3	0.287	1 Gy	44 h	ATM carrier	204	Directly irradiated
77	4	0.286	1 Gy	44 h	ATM carrier	204	Directly irradiated
77	5	0.296	1 Gy	44 h	ATM carrier	204	Directly irradiated
77	6	0.293	1 Gy	44 h	ATM carrier	204	Directly irradiated
78	1	0.288	2 Gy	44 h	ATM carrier	204	Directly irradiated
78	2	0.295	2 Gy	44 h	ATM carrier	204	Directly irradiated
78	3	0.297	2 Gy	44 h	ATM carrier	204	Directly irradiated
78	4	0.303	2 Gy	44 h	ATM carrier	204	Directly irradiated
78	5	0.304	2 Gy	44 h	ATM carrier	204	Directly irradiated
78	6	0.273	2 Gy	44 h	ATM carrier	204	Directly irradiated
79	1	0.538	0 Gy	44 h	ATM carrier	205	Directly irradiated
79	2	0.55	0 Gy	44 h	ATM carrier	205	Directly irradiated
79	3	0.572	0 Gy	44 h	ATM carrier	205	Directly irradiated
79	4	0.517	0 Gy	44 h	ATM carrier	205	Directly irradiated
79	5	0.446	0 Gy	44 h	ATM carrier	205	Directly irradiated
79	6	0.505	0 Gy	44 h	ATM carrier	205	Directly irradiated
80	1	0.367	0 Gy	44 h	ATM carrier	205	Directly irradiated
80	2	0.348	0 Gy	44 h	ATM carrier	205	Directly irradiated
80	3	0.416	0 Gy	44 h	ATM carrier	205	Directly irradiated
80	4	0.382	0 Gy	44 h	ATM carrier	205	Directly irradiated
80	5	0.349	0 Gy	44 h	ATM carrier	205	Directly irradiated
80	6	0.36	0 Gy	44 h	ATM carrier	205	Directly irradiated
81	1	0.46	0.01 Gy	44 h	ATM carrier	205	Directly irradiated
81	2	0.453	0.01 Gy	44 h	ATM carrier	205	Directly irradiated
81	3	0.488	0.01 Gy	44 h	ATM carrier	205	Directly irradiated
81	4	0.457	0.01 Gy	44 h	ATM carrier	205	Directly irradiated
81	5	0.442	0.01 Gy	44 h	ATM carrier	205	Directly irradiated
81	6	0.435	0.01 Gy	44 h	ATM carrier	205	Directly irradiated
82	1	0.446	0.1 Gy	44 h	ATM carrier	205	Directly irradiated
82	2	0.438	0.1 Gy	44 h	ATM carrier	205	Directly irradiated
82	3	0.452	0.1 Gy	44 h	ATM carrier	205	Directly irradiated
82	4	0.405	0.1 Gy	44 h	ATM carrier	205	Directly irradiated
82	5	0.366	0.1 Gy	44 h	ATM carrier	205	Directly irradiated
82	6	0.392	0.1 Gy	44 h	ATM carrier	205	Directly irradiated
83	1	0.316	1 Gy	44 h	ATM carrier	205	Directly irradiated
83	2	0.309	1 Gy	44 h	ATM carrier	205	Directly irradiated
83	3	0.371	1 Gy	44 h	ATM carrier	205	Directly irradiated
83	4	0.328	1 Gy	44 h	ATM carrier	205	Directly irradiated
83	5	0.301	1 Gy	44 h	ATM carrier	205	Directly irradiated
83	6	0.309	1 Gy	44 h	ATM carrier	205	Directly irradiated
84	1	0.297	2 Gy	44 h	ATM carrier	205	Directly irradiated
84	2	0.273	2 Gy	44 h	ATM carrier	205	Directly irradiated
84	3	0.35	2 Gy	44 h	ATM carrier	205	Directly irradiated
84	4	0.298	2 Gy	44 h	ATM carrier	205	Directly irradiated
84	5	0.256	2 Gy	44 h	ATM carrier	205	Directly irradiated
84	6	0.279	2 Gy	44 h	ATM carrier	205	Directly irradiated
85	1	0.313	0 Gy	44 h	ATM carrier	206	Directly irradiated
85	2	0.324	0 Gy	44 h	ATM carrier	206	Directly irradiated
85	3	0.374	0 Gy	44 h	ATM carrier	206	Directly irradiated
85	4	0.356	0 Gy	44 h	ATM carrier	206	Directly irradiated
85	5	0.34	0 Gy	44 h	ATM carrier	206	Directly irradiated
85	6	0.347	0 Gy	44 h	ATM carrier	206	Directly irradiated
86	1	0.352	0 Gy	44 h	ATM carrier	206	Directly irradiated
86	2	0.343	0 Gy	44 h	ATM carrier	206	Directly irradiated
86	3	0.382	0 Gy	44 h	ATM carrier	206	Directly irradiated
86	4	0.372	0 Gy	44 h	ATM carrier	206	Directly irradiated
86	5	0.354	0 Gy	44 h	ATM carrier	206	Directly irradiated
86	6	0.377	0 Gy	44 h	ATM carrier	206	Directly irradiated
87	1	0.327	0.01 Gy	44 h	ATM carrier	206	Directly irradiated
87	2	0.326	0.01 Gy	44 h	ATM carrier	206	Directly irradiated
87	3	0.387	0.01 Gy	44 h	ATM carrier	206	Directly irradiated
87	4	0.38	0.01 Gy	44 h	ATM carrier	206	Directly irradiated
87	5	0.368	0.01 Gy	44 h	ATM carrier	206	Directly irradiated
87	6	0.382	0.01 Gy	44 h	ATM carrier	206	Directly irradiated
88	1	0.373	0.1 Gy	44 h	ATM carrier	206	Directly irradiated
88	2	0.361	0.1 Gy	44 h	ATM carrier	206	Directly irradiated
88	3	0.407	0.1 Gy	44 h	ATM carrier	206	Directly irradiated
88	4	0.409	0.1 Gy	44 h	ATM carrier	206	Directly irradiated
88	5	0.393	0.1 Gy	44 h	ATM carrier	206	Directly irradiated
88	6	0.446	0.1 Gy	44 h	ATM carrier	206	Directly irradiated
89	1	0.297	1 Gy	44 h	ATM carrier	206	Directly irradiated
89	2	0.299	1 Gy	44 h	ATM carrier	206	Directly irradiated
89	3	0.327	1 Gy	44 h	ATM carrier	206	Directly irradiated
89	4	0.313	1 Gy	44 h	ATM carrier	206	Directly irradiated
89	5	0.291	1 Gy	44 h	ATM carrier	206	Directly irradiated
89	6	0.305	1 Gy	44 h	ATM carrier	206	Directly irradiated
90	1	0.227	2 Gy	44 h	ATM carrier	206	Directly irradiated
90	2	0.197	2 Gy	44 h	ATM carrier	206	Directly irradiated
90	3	0.257	2 Gy	44 h	ATM carrier	206	Directly irradiated
90	4	0.253	2 Gy	44 h	ATM carrier	206	Directly irradiated
90	5	0.222	2 Gy	44 h	ATM carrier	206	Directly irradiated
90	6	0.252	2 Gy	44 h	ATM carrier	206	Directly irradiated
91	1	0.286	0 Gy	63 h	ATM carrier	207	Bystander cells
91	2	0.411	0 Gy	63 h	ATM carrier	207	Bystander cells
91	3	0.476	0 Gy	63 h	ATM carrier	207	Bystander cells
91	4	0.418	0 Gy	63 h	ATM carrier	207	Bystander cells
91	5	0.409	0 Gy	63 h	ATM carrier	207	Bystander cells
91	6	0.314	0 Gy	63 h	ATM carrier	207	Bystander cells
92	1	0.354	0.01 Gy	63 h	ATM carrier	207	Bystander cells
92	2	0.414	0.01 Gy	63 h	ATM carrier	207	Bystander cells
92	3	0.452	0.01 Gy	63 h	ATM carrier	207	Bystander cells
92	4	0.432	0.01 Gy	63 h	ATM carrier	207	Bystander cells
92	5	0.396	0.01 Gy	63 h	ATM carrier	207	Bystander cells
92	6	0.349	0.01 Gy	63 h	ATM carrier	207	Bystander cells
93	1	0.474	0.1 Gy	63 h	ATM carrier	207	Bystander cells
93	2	0.465	0.1 Gy	63 h	ATM carrier	207	Bystander cells
93	3	0.497	0.1 Gy	63 h	ATM carrier	207	Bystander cells
93	4	0.466	0.1 Gy	63 h	ATM carrier	207	Bystander cells
93	5	0.449	0.1 Gy	63 h	ATM carrier	207	Bystander cells
93	6	0.484	0.1 Gy	63 h	ATM carrier	207	Bystander cells
94	1	0.512	1 Gy	63 h	ATM carrier	207	Bystander cells
94	2	0.508	1 Gy	63 h	ATM carrier	207	Bystander cells
94	3	0.544	1 Gy	63 h	ATM carrier	207	Bystander cells
94	4	0.485	1 Gy	63 h	ATM carrier	207	Bystander cells
94	5	0.472	1 Gy	63 h	ATM carrier	207	Bystander cells
94	6	0.482	1 Gy	63 h	ATM carrier	207	Bystander cells
95	1	0.415	2 Gy	63 h	ATM carrier	207	Bystander cells
95	2	0.396	2 Gy	63 h	ATM carrier	207	Bystander cells
95	3	0.481	2 Gy	63 h	ATM carrier	207	Bystander cells
95	4	0.429	2 Gy	63 h	ATM carrier	207	Bystander cells
95	5	0.4	2 Gy	63 h	ATM carrier	207	Bystander cells
95	6	0.42	2 Gy	63 h	ATM carrier	207	Bystander cells
96	1	0.382	0 Gy	63 h	ATM carrier	208	Bystander cells
96	2	0.38	0 Gy	63 h	ATM carrier	208	Bystander cells
96	3	0.469	0 Gy	63 h	ATM carrier	208	Bystander cells
96	4	0.396	0 Gy	63 h	ATM carrier	208	Bystander cells
96	5	0.385	0 Gy	63 h	ATM carrier	208	Bystander cells
96	6	0.403	0 Gy	63 h	ATM carrier	208	Bystander cells
97	1	0.393	0 Gy	63 h	ATM carrier	208	Bystander cells
97	2	0.405	0 Gy	63 h	ATM carrier	208	Bystander cells
97	3	0.471	0 Gy	63 h	ATM carrier	208	Bystander cells
97	4	0.464	0 Gy	63 h	ATM carrier	208	Bystander cells
97	5	0.469	0 Gy	63 h	ATM carrier	208	Bystander cells
97	6	0.429	0 Gy	63 h	ATM carrier	208	Bystander cells
98	1	0.374	0.01 Gy	63 h	ATM carrier	208	Bystander cells
98	2	0.387	0.01 Gy	63 h	ATM carrier	208	Bystander cells
98	3	0.458	0.01 Gy	63 h	ATM carrier	208	Bystander cells
98	4	0.438	0.01 Gy	63 h	ATM carrier	208	Bystander cells
98	5	0.413	0.01 Gy	63 h	ATM carrier	208	Bystander cells
98	6	0.44	0.01 Gy	63 h	ATM carrier	208	Bystander cells
99	1	0.433	0.1 Gy	63 h	ATM carrier	208	Bystander cells
99	2	0.421	0.1 Gy	63 h	ATM carrier	208	Bystander cells
99	3	0.431	0.1 Gy	63 h	ATM carrier	208	Bystander cells
99	4	0.432	0.1 Gy	63 h	ATM carrier	208	Bystander cells
99	5	0.43	0.1 Gy	63 h	ATM carrier	208	Bystander cells
99	6	0.455	0.1 Gy	63 h	ATM carrier	208	Bystander cells
100	1	0.402	1 Gy	63 h	ATM carrier	208	Bystander cells
100	2	0.411	1 Gy	63 h	ATM carrier	208	Bystander cells
100	3	0.442	1 Gy	63 h	ATM carrier	208	Bystander cells
100	4	0.419	1 Gy	63 h	ATM carrier	208	Bystander cells
100	5	0.427	1 Gy	63 h	ATM carrier	208	Bystander cells
100	6	0.431	1 Gy	63 h	ATM carrier	208	Bystander cells
101	1	0.427	2 Gy	63 h	ATM carrier	208	Bystander cells
101	2	0.411	2 Gy	63 h	ATM carrier	208	Bystander cells
101	3	0.457	2 Gy	63 h	ATM carrier	208	Bystander cells
101	4	0.424	2 Gy	63 h	ATM carrier	208	Bystander cells
101	5	0.43	2 Gy	63 h	ATM carrier	208	Bystander cells
101	6	0.432	2 Gy	63 h	ATM carrier	208	Bystander cells
102	1	0.397	0 Gy	63 h	ATM carrier	209	Bystander cells
102	2	0.417	0 Gy	63 h	ATM carrier	209	Bystander cells
102	3	0.464	0 Gy	63 h	ATM carrier	209	Bystander cells
102	4	0.447	0 Gy	63 h	ATM carrier	209	Bystander cells
102	5	0.424	0 Gy	63 h	ATM carrier	209	Bystander cells
102	6	0.412	0 Gy	63 h	ATM carrier	209	Bystander cells
103	1	0.362	0 Gy	63 h	ATM carrier	209	Bystander cells
103	2	0.334	0 Gy	63 h	ATM carrier	209	Bystander cells
103	3	0.391	0 Gy	63 h	ATM carrier	209	Bystander cells
103	4	0.377	0 Gy	63 h	ATM carrier	209	Bystander cells
103	5	0.383	0 Gy	63 h	ATM carrier	209	Bystander cells
103	6	0.424	0 Gy	63 h	ATM carrier	209	Bystander cells
104	1	0.4	0.01 Gy	63 h	ATM carrier	209	Bystander cells
104	2	0.408	0.01 Gy	63 h	ATM carrier	209	Bystander cells
104	3	0.44	0.01 Gy	63 h	ATM carrier	209	Bystander cells
104	4	0.398	0.01 Gy	63 h	ATM carrier	209	Bystander cells
104	5	0.383	0.01 Gy	63 h	ATM carrier	209	Bystander cells
104	6	0.396	0.01 Gy	63 h	ATM carrier	209	Bystander cells
105	1	0.453	0.1 Gy	63 h	ATM carrier	209	Bystander cells
105	2	0.447	0.1 Gy	63 h	ATM carrier	209	Bystander cells
105	3	0.504	0.1 Gy	63 h	ATM carrier	209	Bystander cells
105	4	0.473	0.1 Gy	63 h	ATM carrier	209	Bystander cells
105	5	0.469	0.1 Gy	63 h	ATM carrier	209	Bystander cells
105	6	0.481	0.1 Gy	63 h	ATM carrier	209	Bystander cells
106	1	0.381	1 Gy	63 h	ATM carrier	209	Bystander cells
106	2	0.38	1 Gy	63 h	ATM carrier	209	Bystander cells
106	3	0.442	1 Gy	63 h	ATM carrier	209	Bystander cells
106	4	0.436	1 Gy	63 h	ATM carrier	209	Bystander cells
106	5	0.4	1 Gy	63 h	ATM carrier	209	Bystander cells
106	6	0.407	1 Gy	63 h	ATM carrier	209	Bystander cells
107	1	0.46	2 Gy	63 h	ATM carrier	209	Bystander cells
107	2	0.451	2 Gy	63 h	ATM carrier	209	Bystander cells
107	3	0.51	2 Gy	63 h	ATM carrier	209	Bystander cells
107	4	0.477	2 Gy	63 h	ATM carrier	209	Bystander cells
107	5	0.445	2 Gy	63 h	ATM carrier	209	Bystander cells
107	6	0.502	2 Gy	63 h	ATM carrier	209	Bystander cells
108	1	0.275	0 Gy	63 h	ATM carrier	210	Directly irradiated
108	2	0.364	0 Gy	63 h	ATM carrier	210	Directly irradiated
108	3	0.403	0 Gy	63 h	ATM carrier	210	Directly irradiated
108	4	0.397	0 Gy	63 h	ATM carrier	210	Directly irradiated
108	5	0.356	0 Gy	63 h	ATM carrier	210	Directly irradiated
108	6	0.327	0 Gy	63 h	ATM carrier	210	Directly irradiated
109	1	0.498	0.01 Gy	63 h	ATM carrier	210	Directly irradiated
109	2	0.478	0.01 Gy	63 h	ATM carrier	210	Directly irradiated
109	3	0.515	0.01 Gy	63 h	ATM carrier	210	Directly irradiated
109	4	0.513	0.01 Gy	63 h	ATM carrier	210	Directly irradiated
109	5	0.442	0.01 Gy	63 h	ATM carrier	210	Directly irradiated
109	6	0.508	0.01 Gy	63 h	ATM carrier	210	Directly irradiated
110	1	0.393	0.1 Gy	63 h	ATM carrier	210	Directly irradiated
110	2	0.382	0.1 Gy	63 h	ATM carrier	210	Directly irradiated
110	3	0.432	0.1 Gy	63 h	ATM carrier	210	Directly irradiated
110	4	0.429	0.1 Gy	63 h	ATM carrier	210	Directly irradiated
110	5	0.381	0.1 Gy	63 h	ATM carrier	210	Directly irradiated
110	6	0.409	0.1 Gy	63 h	ATM carrier	210	Directly irradiated
111	1	0.32	1 Gy	63 h	ATM carrier	210	Directly irradiated
111	2	0.361	1 Gy	63 h	ATM carrier	210	Directly irradiated
111	3	0.385	1 Gy	63 h	ATM carrier	210	Directly irradiated
111	4	0.377	1 Gy	63 h	ATM carrier	210	Directly irradiated
111	5	0.368	1 Gy	63 h	ATM carrier	210	Directly irradiated
111	6	0.357	1 Gy	63 h	ATM carrier	210	Directly irradiated
112	1	0.255	2 Gy	63 h	ATM carrier	210	Directly irradiated
112	2	0.254	2 Gy	63 h	ATM carrier	210	Directly irradiated
112	3	0.311	2 Gy	63 h	ATM carrier	210	Directly irradiated
112	4	0.294	2 Gy	63 h	ATM carrier	210	Directly irradiated
112	5	0.242	2 Gy	63 h	ATM carrier	210	Directly irradiated
112	6	0.275	2 Gy	63 h	ATM carrier	210	Directly irradiated
113	1	0.35	0 Gy	63 h	ATM carrier	211	Directly irradiated
113	2	0.378	0 Gy	63 h	ATM carrier	211	Directly irradiated
113	3	0.44	0 Gy	63 h	ATM carrier	211	Directly irradiated
113	4	0.411	0 Gy	63 h	ATM carrier	211	Directly irradiated
113	5	0.421	0 Gy	63 h	ATM carrier	211	Directly irradiated
113	6	0.401	0 Gy	63 h	ATM carrier	211	Directly irradiated
114	1	0.403	0 Gy	63 h	ATM carrier	211	Directly irradiated
114	2	0.437	0 Gy	63 h	ATM carrier	211	Directly irradiated
114	3	0.506	0 Gy	63 h	ATM carrier	211	Directly irradiated
114	4	0.474	0 Gy	63 h	ATM carrier	211	Directly irradiated
114	5	0.437	0 Gy	63 h	ATM carrier	211	Directly irradiated
114	6	0.456	0 Gy	63 h	ATM carrier	211	Directly irradiated
115	1	0.333	0.01 Gy	63 h	ATM carrier	211	Directly irradiated
115	2	0.336	0.01 Gy	63 h	ATM carrier	211	Directly irradiated
115	3	0.399	0.01 Gy	63 h	ATM carrier	211	Directly irradiated
115	4	0.373	0.01 Gy	63 h	ATM carrier	211	Directly irradiated
115	5	0.356	0.01 Gy	63 h	ATM carrier	211	Directly irradiated
115	6	0.366	0.01 Gy	63 h	ATM carrier	211	Directly irradiated
116	1	0.317	0.1 Gy	63 h	ATM carrier	211	Directly irradiated
116	2	0.304	0.1 Gy	63 h	ATM carrier	211	Directly irradiated
116	3	0.37	0.1 Gy	63 h	ATM carrier	211	Directly irradiated
116	4	0.343	0.1 Gy	63 h	ATM carrier	211	Directly irradiated
116	5	0.301	0.1 Gy	63 h	ATM carrier	211	Directly irradiated
116	6	0.318	0.1 Gy	63 h	ATM carrier	211	Directly irradiated
117	1	0.243	1 Gy	63 h	ATM carrier	211	Directly irradiated
117	2	0.238	1 Gy	63 h	ATM carrier	211	Directly irradiated
117	3	0.294	1 Gy	63 h	ATM carrier	211	Directly irradiated
117	4	0.251	1 Gy	63 h	ATM carrier	211	Directly irradiated
117	5	0.247	1 Gy	63 h	ATM carrier	211	Directly irradiated
117	6	0.268	1 Gy	63 h	ATM carrier	211	Directly irradiated
118	1	0.309	2 Gy	63 h	ATM carrier	211	Directly irradiated
118	2	0.275	2 Gy	63 h	ATM carrier	211	Directly irradiated
118	3	0.361	2 Gy	63 h	ATM carrier	211	Directly irradiated
118	4	0.351	2 Gy	63 h	ATM carrier	211	Directly irradiated
118	5	0.318	2 Gy	63 h	ATM carrier	211	Directly irradiated
118	6	0.362	2 Gy	63 h	ATM carrier	211	Directly irradiated
119	1	0.369	0 Gy	63 h	ATM carrier	212	Directly irradiated
119	2	0.348	0 Gy	63 h	ATM carrier	212	Directly irradiated
119	3	0.416	0 Gy	63 h	ATM carrier	212	Directly irradiated
119	4	0.414	0 Gy	63 h	ATM carrier	212	Directly irradiated
119	5	0.397	0 Gy	63 h	ATM carrier	212	Directly irradiated
119	6	0.432	0 Gy	63 h	ATM carrier	212	Directly irradiated
120	1	0.407	0 Gy	63 h	ATM carrier	212	Directly irradiated
120	2	0.414	0 Gy	63 h	ATM carrier	212	Directly irradiated
120	3	0.481	0 Gy	63 h	ATM carrier	212	Directly irradiated
120	4	0.434	0 Gy	63 h	ATM carrier	212	Directly irradiated
120	5	0.441	0 Gy	63 h	ATM carrier	212	Directly irradiated
120	6	0.432	0 Gy	63 h	ATM carrier	212	Directly irradiated
121	1	0.376	0.01 Gy	63 h	ATM carrier	212	Directly irradiated
121	2	0.377	0.01 Gy	63 h	ATM carrier	212	Directly irradiated
121	3	0.417	0.01 Gy	63 h	ATM carrier	212	Directly irradiated
121	4	0.42	0.01 Gy	63 h	ATM carrier	212	Directly irradiated
121	5	0.365	0.01 Gy	63 h	ATM carrier	212	Directly irradiated
121	6	0.421	0.01 Gy	63 h	ATM carrier	212	Directly irradiated
122	1	0.373	0.1 Gy	63 h	ATM carrier	212	Directly irradiated
122	2	0.376	0.1 Gy	63 h	ATM carrier	212	Directly irradiated
122	3	0.444	0.1 Gy	63 h	ATM carrier	212	Directly irradiated
122	4	0.441	0.1 Gy	63 h	ATM carrier	212	Directly irradiated
122	5	0.391	0.1 Gy	63 h	ATM carrier	212	Directly irradiated
122	6	0.404	0.1 Gy	63 h	ATM carrier	212	Directly irradiated
123	1	0.336	1 Gy	63 h	ATM carrier	212	Directly irradiated
123	2	0.331	1 Gy	63 h	ATM carrier	212	Directly irradiated
123	3	0.395	1 Gy	63 h	ATM carrier	212	Directly irradiated
123	4	0.387	1 Gy	63 h	ATM carrier	212	Directly irradiated
123	5	0.352	1 Gy	63 h	ATM carrier	212	Directly irradiated
123	6	0.399	1 Gy	63 h	ATM carrier	212	Directly irradiated
124	1	0.288	2 Gy	63 h	ATM carrier	212	Directly irradiated
124	2	0.277	2 Gy	63 h	ATM carrier	212	Directly irradiated
124	3	0.302	2 Gy	63 h	ATM carrier	212	Directly irradiated
124	4	0.306	2 Gy	63 h	ATM carrier	212	Directly irradiated
124	5	0.283	2 Gy	63 h	ATM carrier	212	Directly irradiated
124	6	0.297	2 Gy	63 h	ATM carrier	212	Directly irradiated
125	1	0.429	0 Gy	44 h	A-T	301	Bystander cells
125	2	0.465	0 Gy	44 h	A-T	301	Bystander cells
125	3	0.483	0 Gy	44 h	A-T	301	Bystander cells
125	4	0.47	0 Gy	44 h	A-T	301	Bystander cells
125	5	0.44	0 Gy	44 h	A-T	301	Bystander cells
125	6	0.423	0 Gy	44 h	A-T	301	Bystander cells
126	1	0.368	0 Gy	44 h	A-T	301	Bystander cells
126	2	0.354	0 Gy	44 h	A-T	301	Bystander cells
126	3	0.389	0 Gy	44 h	A-T	301	Bystander cells
126	4	0.382	0 Gy	44 h	A-T	301	Bystander cells
126	5	0.354	0 Gy	44 h	A-T	301	Bystander cells
126	6	0.387	0 Gy	44 h	A-T	301	Bystander cells
127	1	0.506	0.01 Gy	44 h	A-T	301	Bystander cells
127	2	0.507	0.01 Gy	44 h	A-T	301	Bystander cells
127	3	0.576	0.01 Gy	44 h	A-T	301	Bystander cells
127	4	0.599	0.01 Gy	44 h	A-T	301	Bystander cells
127	5	0.564	0.01 Gy	44 h	A-T	301	Bystander cells
127	6	0.539	0.01 Gy	44 h	A-T	301	Bystander cells
128	1	0.482	0.1 Gy	44 h	A-T	301	Bystander cells
128	2	0.472	0.1 Gy	44 h	A-T	301	Bystander cells
128	3	0.534	0.1 Gy	44 h	A-T	301	Bystander cells
128	4	0.515	0.1 Gy	44 h	A-T	301	Bystander cells
128	5	0.48	0.1 Gy	44 h	A-T	301	Bystander cells
128	6	0.489	0.1 Gy	44 h	A-T	301	Bystander cells
129	1	0.437	1 Gy	44 h	A-T	301	Bystander cells
129	2	0.426	1 Gy	44 h	A-T	301	Bystander cells
129	3	0.489	1 Gy	44 h	A-T	301	Bystander cells
129	4	0.474	1 Gy	44 h	A-T	301	Bystander cells
129	5	0.466	1 Gy	44 h	A-T	301	Bystander cells
129	6	0.454	1 Gy	44 h	A-T	301	Bystander cells
130	1	0.462	2 Gy	44 h	A-T	301	Bystander cells
130	2	0.464	2 Gy	44 h	A-T	301	Bystander cells
130	3	0.512	2 Gy	44 h	A-T	301	Bystander cells
130	4	0.506	2 Gy	44 h	A-T	301	Bystander cells
130	5	0.476	2 Gy	44 h	A-T	301	Bystander cells
130	6	0.474	2 Gy	44 h	A-T	301	Bystander cells
131	1	0.427	0 Gy	44 h	A-T	302	Bystander cells
131	2	0.474	0 Gy	44 h	A-T	302	Bystander cells
131	3	0.464	0 Gy	44 h	A-T	302	Bystander cells
131	4	0.468	0 Gy	44 h	A-T	302	Bystander cells
131	5	0.469	0 Gy	44 h	A-T	302	Bystander cells
131	6	0.453	0 Gy	44 h	A-T	302	Bystander cells
132	1	0.517	0 Gy	44 h	A-T	302	Bystander cells
132	2	0.554	0 Gy	44 h	A-T	302	Bystander cells
132	3	0.575	0 Gy	44 h	A-T	302	Bystander cells
132	4	0.528	0 Gy	44 h	A-T	302	Bystander cells
132	5	0.518	0 Gy	44 h	A-T	302	Bystander cells
132	6	0.551	0 Gy	44 h	A-T	302	Bystander cells
133	1	0.456	0.01 Gy	44 h	A-T	302	Bystander cells
133	2	0.424	0.01 Gy	44 h	A-T	302	Bystander cells
133	3	0.443	0.01 Gy	44 h	A-T	302	Bystander cells
133	4	0.425	0.01 Gy	44 h	A-T	302	Bystander cells
133	5	0.458	0.01 Gy	44 h	A-T	302	Bystander cells
133	6	0.45	0.01 Gy	44 h	A-T	302	Bystander cells
134	1	0.491	0.1 Gy	44 h	A-T	302	Bystander cells
134	2	0.499	0.1 Gy	44 h	A-T	302	Bystander cells
134	3	0.534	0.1 Gy	44 h	A-T	302	Bystander cells
134	4	0.514	0.1 Gy	44 h	A-T	302	Bystander cells
134	5	0.469	0.1 Gy	44 h	A-T	302	Bystander cells
134	6	0.492	0.1 Gy	44 h	A-T	302	Bystander cells
135	1	0.447	1 Gy	44 h	A-T	302	Bystander cells
135	2	0.462	1 Gy	44 h	A-T	302	Bystander cells
135	3	0.461	1 Gy	44 h	A-T	302	Bystander cells
135	4	0.458	1 Gy	44 h	A-T	302	Bystander cells
135	5	0.46	1 Gy	44 h	A-T	302	Bystander cells
135	6	0.406	1 Gy	44 h	A-T	302	Bystander cells
136	1	0.371	2 Gy	44 h	A-T	302	Bystander cells
136	2	0.395	2 Gy	44 h	A-T	302	Bystander cells
136	3	0.405	2 Gy	44 h	A-T	302	Bystander cells
136	4	0.424	2 Gy	44 h	A-T	302	Bystander cells
136	5	0.409	2 Gy	44 h	A-T	302	Bystander cells
136	6	0.399	2 Gy	44 h	A-T	302	Bystander cells
137	2	0.346	0 Gy	44 h	A-T	303	Bystander cells
137	3	0.333	0 Gy	44 h	A-T	303	Bystander cells
137	4	0.336	0 Gy	44 h	A-T	303	Bystander cells
137	5	0.293	0 Gy	44 h	A-T	303	Bystander cells
137	6	0.295	0 Gy	44 h	A-T	303	Bystander cells
138	2	0.259	0 Gy	44 h	A-T	303	Bystander cells
138	3	0.258	0 Gy	44 h	A-T	303	Bystander cells
138	4	0.265	0 Gy	44 h	A-T	303	Bystander cells
138	5	0.245	0 Gy	44 h	A-T	303	Bystander cells
138	6	0.217	0 Gy	44 h	A-T	303	Bystander cells
139	2	0.308	0.01 Gy	44 h	A-T	303	Bystander cells
139	3	0.351	0.01 Gy	44 h	A-T	303	Bystander cells
139	4	0.298	0.01 Gy	44 h	A-T	303	Bystander cells
139	5	0.321	0.01 Gy	44 h	A-T	303	Bystander cells
139	6	0.301	0.01 Gy	44 h	A-T	303	Bystander cells
140	2	0.32	0.1 Gy	44 h	A-T	303	Bystander cells
140	3	0.349	0.1 Gy	44 h	A-T	303	Bystander cells
140	4	0.34	0.1 Gy	44 h	A-T	303	Bystander cells
140	5	0.313	0.1 Gy	44 h	A-T	303	Bystander cells
140	6	0.317	0.1 Gy	44 h	A-T	303	Bystander cells
141	2	0.356	1 Gy	44 h	A-T	303	Bystander cells
141	3	0.358	1 Gy	44 h	A-T	303	Bystander cells
141	4	0.348	1 Gy	44 h	A-T	303	Bystander cells
141	5	0.349	1 Gy	44 h	A-T	303	Bystander cells
141	6	0.329	1 Gy	44 h	A-T	303	Bystander cells
142	2	0.27	2 Gy	44 h	A-T	303	Bystander cells
142	3	0.295	2 Gy	44 h	A-T	303	Bystander cells
142	4	0.276	2 Gy	44 h	A-T	303	Bystander cells
142	5	0.271	2 Gy	44 h	A-T	303	Bystander cells
142	6	0.236	2 Gy	44 h	A-T	303	Bystander cells
143	1	0.522	0 Gy	44 h	A-T	304	Directly irradiated
143	2	0.547	0 Gy	44 h	A-T	304	Directly irradiated
143	3	0.594	0 Gy	44 h	A-T	304	Directly irradiated
143	4	0.595	0 Gy	44 h	A-T	304	Directly irradiated
143	5	0.553	0 Gy	44 h	A-T	304	Directly irradiated
143	6	0.51	0 Gy	44 h	A-T	304	Directly irradiated
144	1	0.562	0 Gy	44 h	A-T	304	Directly irradiated
144	2	0.589	0 Gy	44 h	A-T	304	Directly irradiated
144	3	0.635	0 Gy	44 h	A-T	304	Directly irradiated
144	4	0.667	0 Gy	44 h	A-T	304	Directly irradiated
144	5	0.657	0 Gy	44 h	A-T	304	Directly irradiated
144	6	0.56	0 Gy	44 h	A-T	304	Directly irradiated
145	1	0.31	0.01 Gy	44 h	A-T	304	Directly irradiated
145	2	0.316	0.01 Gy	44 h	A-T	304	Directly irradiated
145	3	0.359	0.01 Gy	44 h	A-T	304	Directly irradiated
145	4	0.356	0.01 Gy	44 h	A-T	304	Directly irradiated
145	5	0.337	0.01 Gy	44 h	A-T	304	Directly irradiated
145	6	0.349	0.01 Gy	44 h	A-T	304	Directly irradiated
146	1	0.409	0.1 Gy	44 h	A-T	304	Directly irradiated
146	2	0.399	0.1 Gy	44 h	A-T	304	Directly irradiated
146	3	0.461	0.1 Gy	44 h	A-T	304	Directly irradiated
146	4	0.443	0.1 Gy	44 h	A-T	304	Directly irradiated
146	5	0.461	0.1 Gy	44 h	A-T	304	Directly irradiated
146	6	0.414	0.1 Gy	44 h	A-T	304	Directly irradiated
147	1	0.217	2 Gy	44 h	A-T	304	Directly irradiated
147	2	0.205	2 Gy	44 h	A-T	304	Directly irradiated
147	3	0.24	2 Gy	44 h	A-T	304	Directly irradiated
147	4	0.232	2 Gy	44 h	A-T	304	Directly irradiated
147	5	0.212	2 Gy	44 h	A-T	304	Directly irradiated
147	6	0.235	2 Gy	44 h	A-T	304	Directly irradiated
148	1	0.25	1 Gy	44 h	A-T	304	Directly irradiated
148	2	0.244	1 Gy	44 h	A-T	304	Directly irradiated
148	3	0.292	1 Gy	44 h	A-T	304	Directly irradiated
148	4	0.277	1 Gy	44 h	A-T	304	Directly irradiated
148	5	0.264	1 Gy	44 h	A-T	304	Directly irradiated
148	6	0.299	1 Gy	44 h	A-T	304	Directly irradiated
149	1	0.445	0 Gy	44 h	A-T	305	Directly irradiated
149	2	0.446	0 Gy	44 h	A-T	305	Directly irradiated
149	3	0.463	0 Gy	44 h	A-T	305	Directly irradiated
149	4	0.464	0 Gy	44 h	A-T	305	Directly irradiated
149	5	0.446	0 Gy	44 h	A-T	305	Directly irradiated
149	6	0.455	0 Gy	44 h	A-T	305	Directly irradiated
150	1	0.412	0 Gy	44 h	A-T	305	Directly irradiated
150	2	0.412	0 Gy	44 h	A-T	305	Directly irradiated
150	3	0.43	0 Gy	44 h	A-T	305	Directly irradiated
150	4	0.419	0 Gy	44 h	A-T	305	Directly irradiated
150	5	0.42	0 Gy	44 h	A-T	305	Directly irradiated
150	6	0.421	0 Gy	44 h	A-T	305	Directly irradiated
151	1	0.397	0.01 Gy	44 h	A-T	305	Directly irradiated
151	2	0.407	0.01 Gy	44 h	A-T	305	Directly irradiated
151	3	0.423	0.01 Gy	44 h	A-T	305	Directly irradiated
151	4	0.407	0.01 Gy	44 h	A-T	305	Directly irradiated
151	5	0.404	0.01 Gy	44 h	A-T	305	Directly irradiated
151	6	0.413	0.01 Gy	44 h	A-T	305	Directly irradiated
152	1	0.556	0.1 Gy	44 h	A-T	305	Directly irradiated
152	2	0.56	0.1 Gy	44 h	A-T	305	Directly irradiated
152	3	0.591	0.1 Gy	44 h	A-T	305	Directly irradiated
152	4	0.558	0.1 Gy	44 h	A-T	305	Directly irradiated
152	5	0.551	0.1 Gy	44 h	A-T	305	Directly irradiated
152	6	0.537	0.1 Gy	44 h	A-T	305	Directly irradiated
153	1	0.384	1 Gy	44 h	A-T	305	Directly irradiated
153	2	0.396	1 Gy	44 h	A-T	305	Directly irradiated
153	3	0.4	1 Gy	44 h	A-T	305	Directly irradiated
153	4	0.398	1 Gy	44 h	A-T	305	Directly irradiated
153	5	0.401	1 Gy	44 h	A-T	305	Directly irradiated
153	6	0.387	1 Gy	44 h	A-T	305	Directly irradiated
154	1	0.289	2 Gy	44 h	A-T	305	Directly irradiated
154	2	0.287	2 Gy	44 h	A-T	305	Directly irradiated
154	3	0.309	2 Gy	44 h	A-T	305	Directly irradiated
154	4	0.296	2 Gy	44 h	A-T	305	Directly irradiated
154	5	0.292	2 Gy	44 h	A-T	305	Directly irradiated
154	6	0.287	2 Gy	44 h	A-T	305	Directly irradiated
155	2	0.413	0 Gy	44 h	A-T	306	Directly irradiated
155	3	0.46	0 Gy	44 h	A-T	306	Directly irradiated
155	4	0.462	0 Gy	44 h	A-T	306	Directly irradiated
155	5	0.432	0 Gy	44 h	A-T	306	Directly irradiated
155	6	0.422	0 Gy	44 h	A-T	306	Directly irradiated
156	2	0.391	0 Gy	44 h	A-T	306	Directly irradiated
156	3	0.378	0 Gy	44 h	A-T	306	Directly irradiated
156	4	0.39	0 Gy	44 h	A-T	306	Directly irradiated
156	5	0.374	0 Gy	44 h	A-T	306	Directly irradiated
156	6	0.373	0 Gy	44 h	A-T	306	Directly irradiated
157	2	0.432	0.01 Gy	44 h	A-T	306	Directly irradiated
157	3	0.431	0.01 Gy	44 h	A-T	306	Directly irradiated
157	4	0.428	0.01 Gy	44 h	A-T	306	Directly irradiated
157	5	0.417	0.01 Gy	44 h	A-T	306	Directly irradiated
157	6	0.358	0.01 Gy	44 h	A-T	306	Directly irradiated
158	2	0.293	0.1 Gy	44 h	A-T	306	Directly irradiated
158	3	0.313	0.1 Gy	44 h	A-T	306	Directly irradiated
158	4	0.312	0.1 Gy	44 h	A-T	306	Directly irradiated
158	5	0.302	0.1 Gy	44 h	A-T	306	Directly irradiated
158	6	0.297	0.1 Gy	44 h	A-T	306	Directly irradiated
159	2	0.155	1 Gy	44 h	A-T	306	Directly irradiated
159	3	0.191	1 Gy	44 h	A-T	306	Directly irradiated
159	4	0.183	1 Gy	44 h	A-T	306	Directly irradiated
159	5	0.156	1 Gy	44 h	A-T	306	Directly irradiated
159	6	0.083	1 Gy	44 h	A-T	306	Directly irradiated
160	2	0.134	2 Gy	44 h	A-T	306	Directly irradiated
160	3	0.147	2 Gy	44 h	A-T	306	Directly irradiated
160	4	0.156	2 Gy	44 h	A-T	306	Directly irradiated
160	5	0.149	2 Gy	44 h	A-T	306	Directly irradiated
160	6	0.058	2 Gy	44 h	A-T	306	Directly irradiated
161	1	0.344	0 Gy	63 h	A-T	307	Bystander cells
161	2	0.353	0 Gy	63 h	A-T	307	Bystander cells
161	3	0.418	0 Gy	63 h	A-T	307	Bystander cells
161	4	0.375	0 Gy	63 h	A-T	307	Bystander cells
161	5	0.358	0 Gy	63 h	A-T	307	Bystander cells
161	6	0.395	0 Gy	63 h	A-T	307	Bystander cells
162	1	0.365	0 Gy	63 h	A-T	307	Bystander cells
162	2	0.398	0 Gy	63 h	A-T	307	Bystander cells
162	3	0.443	0 Gy	63 h	A-T	307	Bystander cells
162	4	0.386	0 Gy	63 h	A-T	307	Bystander cells
162	5	0.383	0 Gy	63 h	A-T	307	Bystander cells
162	6	0.378	0 Gy	63 h	A-T	307	Bystander cells
163	1	0.389	0.01 Gy	63 h	A-T	307	Bystander cells
163	2	0.387	0.01 Gy	63 h	A-T	307	Bystander cells
163	3	0.426	0.01 Gy	63 h	A-T	307	Bystander cells
163	4	0.424	0.01 Gy	63 h	A-T	307	Bystander cells
163	5	0.373	0.01 Gy	63 h	A-T	307	Bystander cells
163	6	0.414	0.01 Gy	63 h	A-T	307	Bystander cells
164	1	0.289	0.1 Gy	63 h	A-T	307	Bystander cells
164	2	0.316	0.1 Gy	63 h	A-T	307	Bystander cells
164	3	0.368	0.1 Gy	63 h	A-T	307	Bystander cells
164	4	0.345	0.1 Gy	63 h	A-T	307	Bystander cells
164	5	0.294	0.1 Gy	63 h	A-T	307	Bystander cells
164	6	0.34	0.1 Gy	63 h	A-T	307	Bystander cells
165	1	0.376	1 Gy	63 h	A-T	307	Bystander cells
165	2	0.415	1 Gy	63 h	A-T	307	Bystander cells
165	3	0.459	1 Gy	63 h	A-T	307	Bystander cells
165	4	0.399	1 Gy	63 h	A-T	307	Bystander cells
165	5	0.412	1 Gy	63 h	A-T	307	Bystander cells
165	6	0.41	1 Gy	63 h	A-T	307	Bystander cells
166	1	0.363	2 Gy	63 h	A-T	307	Bystander cells
166	2	0.377	2 Gy	63 h	A-T	307	Bystander cells
166	3	0.422	2 Gy	63 h	A-T	307	Bystander cells
166	4	0.405	2 Gy	63 h	A-T	307	Bystander cells
166	5	0.391	2 Gy	63 h	A-T	307	Bystander cells
166	6	0.38	2 Gy	63 h	A-T	307	Bystander cells
167	2	0.408	0 Gy	63 h	A-T	308	Bystander cells
167	3	0.365	0 Gy	63 h	A-T	308	Bystander cells
167	4	0.429	0 Gy	63 h	A-T	308	Bystander cells
167	5	0.397	0 Gy	63 h	A-T	308	Bystander cells
167	6	0.346	0 Gy	63 h	A-T	308	Bystander cells
168	2	0.38	0 Gy	63 h	A-T	308	Bystander cells
168	3	0.386	0 Gy	63 h	A-T	308	Bystander cells
168	4	0.423	0 Gy	63 h	A-T	308	Bystander cells
168	5	0.385	0 Gy	63 h	A-T	308	Bystander cells
168	6	0.372	0 Gy	63 h	A-T	308	Bystander cells
169	2	0.425	0.01 Gy	63 h	A-T	308	Bystander cells
169	3	0.403	0.01 Gy	63 h	A-T	308	Bystander cells
169	4	0.436	0.01 Gy	63 h	A-T	308	Bystander cells
169	5	0.427	0.01 Gy	63 h	A-T	308	Bystander cells
169	6	0.384	0.01 Gy	63 h	A-T	308	Bystander cells
170	2	0.401	0.1 Gy	63 h	A-T	308	Bystander cells
170	3	0.368	0.1 Gy	63 h	A-T	308	Bystander cells
170	4	0.45	0.1 Gy	63 h	A-T	308	Bystander cells
170	5	0.398	0.1 Gy	63 h	A-T	308	Bystander cells
170	6	0.369	0.1 Gy	63 h	A-T	308	Bystander cells
171	2	0.409	1 Gy	63 h	A-T	308	Bystander cells
171	3	0.389	1 Gy	63 h	A-T	308	Bystander cells
171	4	0.461	1 Gy	63 h	A-T	308	Bystander cells
171	5	0.428	1 Gy	63 h	A-T	308	Bystander cells
171	6	0.368	1 Gy	63 h	A-T	308	Bystander cells
172	2	0.374	2 Gy	63 h	A-T	308	Bystander cells
172	3	0.375	2 Gy	63 h	A-T	308	Bystander cells
172	4	0.429	2 Gy	63 h	A-T	308	Bystander cells
172	5	0.408	2 Gy	63 h	A-T	308	Bystander cells
172	6	0.358	2 Gy	63 h	A-T	308	Bystander cells
173	1	0.3	0 Gy	63 h	A-T	309	Bystander cells
173	2	0.286	0 Gy	63 h	A-T	309	Bystander cells
173	3	0.35	0 Gy	63 h	A-T	309	Bystander cells
173	4	0.348	0 Gy	63 h	A-T	309	Bystander cells
173	5	0.311	0 Gy	63 h	A-T	309	Bystander cells
173	6	0.329	0 Gy	63 h	A-T	309	Bystander cells
174	1	0.265	0 Gy	63 h	A-T	309	Bystander cells
174	2	0.274	0 Gy	63 h	A-T	309	Bystander cells
174	3	0.313	0 Gy	63 h	A-T	309	Bystander cells
174	4	0.316	0 Gy	63 h	A-T	309	Bystander cells
174	5	0.296	0 Gy	63 h	A-T	309	Bystander cells
174	6	0.318	0 Gy	63 h	A-T	309	Bystander cells
175	1	0.327	0.01 Gy	63 h	A-T	309	Bystander cells
175	2	0.3	0.01 Gy	63 h	A-T	309	Bystander cells
175	3	0.37	0.01 Gy	63 h	A-T	309	Bystander cells
175	4	0.355	0.01 Gy	63 h	A-T	309	Bystander cells
175	5	0.321	0.01 Gy	63 h	A-T	309	Bystander cells
175	6	0.345	0.01 Gy	63 h	A-T	309	Bystander cells
176	1	0.248	0.1 Gy	63 h	A-T	309	Bystander cells
176	2	0.265	0.1 Gy	63 h	A-T	309	Bystander cells
176	3	0.325	0.1 Gy	63 h	A-T	309	Bystander cells
176	4	0.315	0.1 Gy	63 h	A-T	309	Bystander cells
176	5	0.301	0.1 Gy	63 h	A-T	309	Bystander cells
176	6	0.332	0.1 Gy	63 h	A-T	309	Bystander cells
177	1	0.161	1 Gy	63 h	A-T	309	Bystander cells
177	2	0.289	1 Gy	63 h	A-T	309	Bystander cells
177	3	0.336	1 Gy	63 h	A-T	309	Bystander cells
177	4	0.333	1 Gy	63 h	A-T	309	Bystander cells
177	5	0.309	1 Gy	63 h	A-T	309	Bystander cells
177	6	0.287	1 Gy	63 h	A-T	309	Bystander cells
178	1	0.319	2 Gy	63 h	A-T	309	Bystander cells
178	2	0.274	2 Gy	63 h	A-T	309	Bystander cells
178	3	0.374	2 Gy	63 h	A-T	309	Bystander cells
178	4	0.313	2 Gy	63 h	A-T	309	Bystander cells
178	5	0.305	2 Gy	63 h	A-T	309	Bystander cells
178	6	0.356	2 Gy	63 h	A-T	309	Bystander cells
179	1	0.401	0 Gy	63 h	A-T	310	Directly irradiated
179	2	0.411	0 Gy	63 h	A-T	310	Directly irradiated
179	3	0.466	0 Gy	63 h	A-T	310	Directly irradiated
179	4	0.455	0 Gy	63 h	A-T	310	Directly irradiated
179	5	0.454	0 Gy	63 h	A-T	310	Directly irradiated
179	6	0.473	0 Gy	63 h	A-T	310	Directly irradiated
180	1	0.298	0 Gy	63 h	A-T	310	Directly irradiated
180	2	0.322	0 Gy	63 h	A-T	310	Directly irradiated
180	3	0.362	0 Gy	63 h	A-T	310	Directly irradiated
180	4	0.351	0 Gy	63 h	A-T	310	Directly irradiated
180	5	0.322	0 Gy	63 h	A-T	310	Directly irradiated
180	6	0.365	0 Gy	63 h	A-T	310	Directly irradiated
181	1	0.396	0.01 Gy	63 h	A-T	310	Directly irradiated
181	2	0.376	0.01 Gy	63 h	A-T	310	Directly irradiated
181	3	0.452	0.01 Gy	63 h	A-T	310	Directly irradiated
181	4	0.412	0.01 Gy	63 h	A-T	310	Directly irradiated
181	5	0.379	0.01 Gy	63 h	A-T	310	Directly irradiated
181	6	0.438	0.01 Gy	63 h	A-T	310	Directly irradiated
182	1	0.311	0.1 Gy	63 h	A-T	310	Directly irradiated
182	2	0.312	0.1 Gy	63 h	A-T	310	Directly irradiated
182	3	0.353	0.1 Gy	63 h	A-T	310	Directly irradiated
182	4	0.344	0.1 Gy	63 h	A-T	310	Directly irradiated
182	5	0.31	0.1 Gy	63 h	A-T	310	Directly irradiated
182	6	0.324	0.1 Gy	63 h	A-T	310	Directly irradiated
183	1	0.297	1 Gy	63 h	A-T	310	Directly irradiated
183	2	0.283	1 Gy	63 h	A-T	310	Directly irradiated
183	3	0.352	1 Gy	63 h	A-T	310	Directly irradiated
183	4	0.315	1 Gy	63 h	A-T	310	Directly irradiated
183	5	0.304	1 Gy	63 h	A-T	310	Directly irradiated
183	6	0.336	1 Gy	63 h	A-T	310	Directly irradiated
184	1	0.206	2 Gy	63 h	A-T	310	Directly irradiated
184	2	0.194	2 Gy	63 h	A-T	310	Directly irradiated
184	3	0.269	2 Gy	63 h	A-T	310	Directly irradiated
184	4	0.217	2 Gy	63 h	A-T	310	Directly irradiated
184	5	0.2	2 Gy	63 h	A-T	310	Directly irradiated
184	6	0.24	2 Gy	63 h	A-T	310	Directly irradiated
185	2	0.355	0 Gy	63 h	A-T	311	Directly irradiated
185	3	0.394	0 Gy	63 h	A-T	311	Directly irradiated
185	4	0.409	0 Gy	63 h	A-T	311	Directly irradiated
185	5	0.38	0 Gy	63 h	A-T	311	Directly irradiated
185	6	0.365	0 Gy	63 h	A-T	311	Directly irradiated
186	2	0.374	0 Gy	63 h	A-T	311	Directly irradiated
186	3	0.38	0 Gy	63 h	A-T	311	Directly irradiated
186	4	0.427	0 Gy	63 h	A-T	311	Directly irradiated
186	5	0.39	0 Gy	63 h	A-T	311	Directly irradiated
186	6	0.377	0 Gy	63 h	A-T	311	Directly irradiated
187	2	0.422	0.01 Gy	63 h	A-T	311	Directly irradiated
187	3	0.418	0.01 Gy	63 h	A-T	311	Directly irradiated
187	4	0.475	0.01 Gy	63 h	A-T	311	Directly irradiated
187	5	0.452	0.01 Gy	63 h	A-T	311	Directly irradiated
187	6	0.395	0.01 Gy	63 h	A-T	311	Directly irradiated
188	2	0.378	0.1 Gy	63 h	A-T	311	Directly irradiated
188	3	0.341	0.1 Gy	63 h	A-T	311	Directly irradiated
188	4	0.422	0.1 Gy	63 h	A-T	311	Directly irradiated
188	5	0.424	0.1 Gy	63 h	A-T	311	Directly irradiated
188	6	0.364	0.1 Gy	63 h	A-T	311	Directly irradiated
189	2	0.348	1 Gy	63 h	A-T	311	Directly irradiated
189	3	0.316	1 Gy	63 h	A-T	311	Directly irradiated
189	4	0.371	1 Gy	63 h	A-T	311	Directly irradiated
189	5	0.375	1 Gy	63 h	A-T	311	Directly irradiated
189	6	0.347	1 Gy	63 h	A-T	311	Directly irradiated
190	2	0.252	2 Gy	63 h	A-T	311	Directly irradiated
190	3	0.228	2 Gy	63 h	A-T	311	Directly irradiated
190	4	0.297	2 Gy	63 h	A-T	311	Directly irradiated
190	5	0.247	2 Gy	63 h	A-T	311	Directly irradiated
190	6	0.223	2 Gy	63 h	A-T	311	Directly irradiated
191	1	0.332	0 Gy	63 h	A-T	312	Directly irradiated
191	2	0.313	0 Gy	63 h	A-T	312	Directly irradiated
191	3	0.392	0 Gy	63 h	A-T	312	Directly irradiated
191	4	0.345	0 Gy	63 h	A-T	312	Directly irradiated
191	5	0.33	0 Gy	63 h	A-T	312	Directly irradiated
191	6	0.35	0 Gy	63 h	A-T	312	Directly irradiated
192	1	0.273	0.01 Gy	63 h	A-T	312	Directly irradiated
192	2	0.26	0.01 Gy	63 h	A-T	312	Directly irradiated
192	3	0.287	0.01 Gy	63 h	A-T	312	Directly irradiated
192	4	0.299	0.01 Gy	63 h	A-T	312	Directly irradiated
192	5	0.268	0.01 Gy	63 h	A-T	312	Directly irradiated
192	6	0.3	0.01 Gy	63 h	A-T	312	Directly irradiated
193	1	0.225	0.1 Gy	63 h	A-T	312	Directly irradiated
193	2	0.21	0.1 Gy	63 h	A-T	312	Directly irradiated
193	3	0.291	0.1 Gy	63 h	A-T	312	Directly irradiated
193	4	0.266	0.1 Gy	63 h	A-T	312	Directly irradiated
193	5	0.232	0.1 Gy	63 h	A-T	312	Directly irradiated
193	6	0.252	0.1 Gy	63 h	A-T	312	Directly irradiated
194	2	0.159	1 Gy	63 h	A-T	312	Directly irradiated
194	3	0.184	1 Gy	63 h	A-T	312	Directly irradiated
194	4	0.18	1 Gy	63 h	A-T	312	Directly irradiated
194	5	0.176	1 Gy	63 h	A-T	312	Directly irradiated
194	6	0.121	1 Gy	63 h	A-T	312	Directly irradiated
195	2	0.153	2 Gy	63 h	A-T	312	Directly irradiated
195	3	0.184	2 Gy	63 h	A-T	312	Directly irradiated
195	4	0.189	2 Gy	63 h	A-T	312	Directly irradiated
195	5	0.163	2 Gy	63 h	A-T	312	Directly irradiated
195	6	0.117	2 Gy	63 h	A-T	312	Directly irradiated
